# Supplementary material for: RNA reference materials with defined viral RNA loads of SARS-CoV-2—A useful tool towards a better PCR assay harmonization
Source: PLoS One. 2022 Jan 20;17(1):e0262656. doi: 10.1371/journal.pone.0262656 (PMC8775330; doi:10.1371/journal.pone.0262656)
Supplement: S1 Data — (XLSX) [file pone.0262656.s007.xlsx]

## Sheet: Tabelle1
Results that were excluded from evaluation, e.g. due to extreme deviation are highlighted in orange.
Laboratory	Method	Date of measurement	Extraction kit	Reagent	Name of test	Gene region	Ct value RM 1	Ct value RM 2	Copies/ml RM1	Copies/ml RM 2
Supplier	PCR/NAT	Day 1	Qiagen: QIAamp MinElute Virus Spin Kit	SEEGENE	Allplex 2019-nCoV Assay	E-gene	18.79	21.92
Supplier	PCR/NAT	Day 1	Qiagen: QIAamp MinElute Virus Spin Kit	SEEGENE	Allplex 2019-nCoV Assay	E-gene	18.55	21.94
Supplier	PCR/NAT	Day 1	Qiagen: QIAamp MinElute Virus Spin Kit	SEEGENE	Allplex 2019-nCoV Assay	E-gene	18.58	22.07
Supplier	PCR/NAT	Day 1	Qiagen: QIAamp MinElute Virus Spin Kit	SEEGENE	Allplex 2019-nCoV Assay	E-gene	18.57	21.99
Supplier	PCR/NAT	Day 1	Qiagen: QIAamp MinElute Virus Spin Kit	SEEGENE	Allplex 2019-nCoV Assay	E-gene	18.77	22
Supplier	PCR/NAT	Day 1	Qiagen: QIAamp MinElute Virus Spin Kit	SEEGENE	Allplex 2019-nCoV Assay	E-gene	18.72	21.83
Supplier	PCR/NAT	Day 1	Qiagen: QIAamp MinElute Virus Spin Kit	SEEGENE	Allplex 2019-nCoV Assay	E-gene	18.64	21.76
Supplier	PCR/NAT	Day 1	Qiagen: QIAamp MinElute Virus Spin Kit	SEEGENE	Allplex 2019-nCoV Assay	E-gene	18.5	21.93
Supplier	PCR/NAT	Day 1	Qiagen: QIAamp MinElute Virus Spin Kit	SEEGENE	Allplex 2019-nCoV Assay	E-gene	18.55	21.89
Supplier	PCR/NAT	Day 1	Qiagen: QIAamp MinElute Virus Spin Kit	SEEGENE	Allplex 2019-nCoV Assay	E-gene	18.67	21.84
Supplier	PCR/NAT	Day 1	Qiagen: QIAamp MinElute Virus Spin Kit	SEEGENE	Allplex 2019-nCoV Assay	RdRP-gene	22.01	24.68
Supplier	PCR/NAT	Day 1	Qiagen: QIAamp MinElute Virus Spin Kit	SEEGENE	Allplex 2019-nCoV Assay	RdRP-gene	21.36	24.41
Supplier	PCR/NAT	Day 1	Qiagen: QIAamp MinElute Virus Spin Kit	SEEGENE	Allplex 2019-nCoV Assay	RdRP-gene	21.47	24.45
Supplier	PCR/NAT	Day 1	Qiagen: QIAamp MinElute Virus Spin Kit	SEEGENE	Allplex 2019-nCoV Assay	RdRP-gene	21.07	24.97
Supplier	PCR/NAT	Day 1	Qiagen: QIAamp MinElute Virus Spin Kit	SEEGENE	Allplex 2019-nCoV Assay	RdRP-gene	21.13	24.91
Supplier	PCR/NAT	Day 1	Qiagen: QIAamp MinElute Virus Spin Kit	SEEGENE	Allplex 2019-nCoV Assay	RdRP-gene	21.18	24.87
Supplier	PCR/NAT	Day 1	Qiagen: QIAamp MinElute Virus Spin Kit	SEEGENE	Allplex 2019-nCoV Assay	RdRP-gene	21.22	24.42
Supplier	PCR/NAT	Day 1	Qiagen: QIAamp MinElute Virus Spin Kit	SEEGENE	Allplex 2019-nCoV Assay	RdRP-gene	21.25	24.72
Supplier	PCR/NAT	Day 1	Qiagen: QIAamp MinElute Virus Spin Kit	SEEGENE	Allplex 2019-nCoV Assay	RdRP-gene	21.55	24.29
Supplier	PCR/NAT	Day 1	Qiagen: QIAamp MinElute Virus Spin Kit	SEEGENE	Allplex 2019-nCoV Assay	RdRP-gene	21.46	24.24
Supplier	PCR/NAT	Day 1	Qiagen: QIAamp MinElute Virus Spin Kit	SEEGENE	Allplex 2019-nCoV Assay	N-gene	22.04	24.93
Supplier	PCR/NAT	Day 1	Qiagen: QIAamp MinElute Virus Spin Kit	SEEGENE	Allplex 2019-nCoV Assay	N-gene	21.7	24.87
Supplier	PCR/NAT	Day 1	Qiagen: QIAamp MinElute Virus Spin Kit	SEEGENE	Allplex 2019-nCoV Assay	N-gene	21.72	25.01
Supplier	PCR/NAT	Day 1	Qiagen: QIAamp MinElute Virus Spin Kit	SEEGENE	Allplex 2019-nCoV Assay	N-gene	21.51	25.07
Supplier	PCR/NAT	Day 1	Qiagen: QIAamp MinElute Virus Spin Kit	SEEGENE	Allplex 2019-nCoV Assay	N-gene	21.66	25.09
Supplier	PCR/NAT	Day 1	Qiagen: QIAamp MinElute Virus Spin Kit	SEEGENE	Allplex 2019-nCoV Assay	N-gene	21.7	24.9
Supplier	PCR/NAT	Day 1	Qiagen: QIAamp MinElute Virus Spin Kit	SEEGENE	Allplex 2019-nCoV Assay	N-gene	21.72	24.86
Supplier	PCR/NAT	Day 1	Qiagen: QIAamp MinElute Virus Spin Kit	SEEGENE	Allplex 2019-nCoV Assay	N-gene	21.56	24.85
Supplier	PCR/NAT	Day 1	Qiagen: QIAamp MinElute Virus Spin Kit	SEEGENE	Allplex 2019-nCoV Assay	N-gene	21.75	24.85
Supplier	PCR/NAT	Day 1	Qiagen: QIAamp MinElute Virus Spin Kit	SEEGENE	Allplex 2019-nCoV Assay	N-gene	21.72	24.7
Laboratory 1	PCR/NAT	Day 1	Qiagen: QIAamp Viral RNA Mini Kit	IN-HOUSE	IN-HOUSE	E-gene	25.15	28.19	19300000	2760000
Laboratory 1	PCR/NAT	Day 1	Qiagen: QIAamp Viral RNA Mini Kit	IN-HOUSE	IN-HOUSE	E-gene	24.87	28.1	23000000	2920000
Laboratory 1	PCR/NAT	Day 1	Qiagen: QIAamp Viral RNA Mini Kit	IN-HOUSE	IN-HOUSE	E-gene	24.77	28.16	24600000	2820000
Laboratory 1	PCR/NAT	Day 1	Qiagen: QIAamp Viral RNA Mini Kit	IN-HOUSE	IN-HOUSE	E-gene	24.93	28.22	22100000	2720000
Laboratory 1	PCR/NAT	Day 1	Qiagen: QIAamp Viral RNA Mini Kit	IN-HOUSE	IN-HOUSE	E-gene	24.81	28.25	23900000	2660000
Laboratory 1	PCR/NAT	Day 2	Qiagen: QIAamp Viral RNA Mini Kit	IN-HOUSE	IN-HOUSE	E-gene	24.65	28.1	30000000	2930000
Laboratory 1	PCR/NAT	Day 2	Qiagen: QIAamp Viral RNA Mini Kit	IN-HOUSE	IN-HOUSE	E-gene	25	28.2	23600000	2750000
Laboratory 1	PCR/NAT	Day 2	Qiagen: QIAamp Viral RNA Mini Kit	IN-HOUSE	IN-HOUSE	E-gene	24.96	28.04	24200000	3060000
Laboratory 1	PCR/NAT	Day 2	Qiagen: QIAamp Viral RNA Mini Kit	IN-HOUSE	IN-HOUSE	E-gene	24.7	28.22	29000000	2720000
Laboratory 1	PCR/NAT	Day 2	Qiagen: QIAamp Viral RNA Mini Kit	IN-HOUSE	IN-HOUSE	E-gene	25.08	28.08	22500000	2970000
Laboratory 1	PCR/NAT	Day 1	Qiagen: QIAamp Viral RNA Mini Kit	IN-HOUSE	IN-HOUSE	RdRP-gene	30.48	33.07	7000000	1300000
Laboratory 1	PCR/NAT	Day 1	Qiagen: QIAamp Viral RNA Mini Kit	IN-HOUSE	IN-HOUSE	RdRP-gene	29.53	32.79	13000000	1560000
Laboratory 1	PCR/NAT	Day 1	Qiagen: QIAamp Viral RNA Mini Kit	IN-HOUSE	IN-HOUSE	RdRP-gene	29.68	32.92	11800000	1430000
Laboratory 1	PCR/NAT	Day 1	Qiagen: QIAamp Viral RNA Mini Kit	IN-HOUSE	IN-HOUSE	RdRP-gene	29.95	32.75	9880000	1600000
Laboratory 1	PCR/NAT	Day 1	Qiagen: QIAamp Viral RNA Mini Kit	IN-HOUSE	IN-HOUSE	RdRP-gene	29.64	33.08	12100000	1290000
Laboratory 1	PCR/NAT	Day 2	Qiagen: QIAamp Viral RNA Mini Kit	IN-HOUSE	IN-HOUSE	RdRP-gene	29.27	33.48	8140000	474000
Laboratory 1	PCR/NAT	Day 2	Qiagen: QIAamp Viral RNA Mini Kit	IN-HOUSE	IN-HOUSE	RdRP-gene	29.79	33	5750000	655000
Laboratory 1	PCR/NAT	Day 2	Qiagen: QIAamp Viral RNA Mini Kit	IN-HOUSE	IN-HOUSE	RdRP-gene	31.32	32.86	2040000	720000
Laboratory 1	PCR/NAT	Day 2	Qiagen: QIAamp Viral RNA Mini Kit	IN-HOUSE	IN-HOUSE	RdRP-gene	29.57	32.49	6660000	923000
Laboratory 1	PCR/NAT	Day 2	Qiagen: QIAamp Viral RNA Mini Kit	IN-HOUSE	IN-HOUSE	RdRP-gene	29.94	32.79	5190000	757000
Laboratory 1	PCR/NAT	Day 1	Roche: MagNA Pure 96 Viral NA Small Volume Kit	IN-HOUSE	IN-HOUSE	E-gene	25.59	28.81	14500000	1860000
Laboratory 1	PCR/NAT	Day 1	Roche: MagNA Pure 96 Viral NA Small Volume Kit	IN-HOUSE	IN-HOUSE	E-gene	25.15	28.72	19300000	1970000
Laboratory 1	PCR/NAT	Day 1	Roche: MagNA Pure 96 Viral NA Small Volume Kit	IN-HOUSE	IN-HOUSE	E-gene	25.27	28.69	17900000	2010000
Laboratory 1	PCR/NAT	Day 1	Roche: MagNA Pure 96 Viral NA Small Volume Kit	IN-HOUSE	IN-HOUSE	E-gene	25.49	28.66	15500000	2050000
Laboratory 1	PCR/NAT	Day 1	Roche: MagNA Pure 96 Viral NA Small Volume Kit	IN-HOUSE	IN-HOUSE	E-gene	25.18	28.73	18900000	1960000
Laboratory 1	PCR/NAT	Day 2	Roche: MagNA Pure 96 Viral NA Small Volume Kit	IN-HOUSE	IN-HOUSE	E-gene	25.26	28.76	19900000	1880000
Laboratory 1	PCR/NAT	Day 2	Roche: MagNA Pure 96 Viral NA Small Volume Kit	IN-HOUSE	IN-HOUSE	E-gene	25.31	28.75	19200000	1890000
Laboratory 1	PCR/NAT	Day 2	Roche: MagNA Pure 96 Viral NA Small Volume Kit	IN-HOUSE	IN-HOUSE	E-gene	25.44	28.64	17500000	2040000
Laboratory 1	PCR/NAT	Day 2	Roche: MagNA Pure 96 Viral NA Small Volume Kit	IN-HOUSE	IN-HOUSE	E-gene	25.44	28.71	17600000	1950000
Laboratory 1	PCR/NAT	Day 2	Roche: MagNA Pure 96 Viral NA Small Volume Kit	IN-HOUSE	IN-HOUSE	E-gene	25.52	28.67	16600000	2000000
Laboratory 1	PCR/NAT	Day 1	Roche: MagNA Pure 96 Viral NA Small Volume Kit	IN-HOUSE	IN-HOUSE	RdRP-gene	30.02	33.31	9470000	1110000
Laboratory 1	PCR/NAT	Day 1	Roche: MagNA Pure 96 Viral NA Small Volume Kit	IN-HOUSE	IN-HOUSE	RdRP-gene	29.58	33.1	12600000	1270000
Laboratory 1	PCR/NAT	Day 1	Roche: MagNA Pure 96 Viral NA Small Volume Kit	IN-HOUSE	IN-HOUSE	RdRP-gene	29.84	32.92	10700000	1430000
Laboratory 1	PCR/NAT	Day 1	Roche: MagNA Pure 96 Viral NA Small Volume Kit	IN-HOUSE	IN-HOUSE	RdRP-gene	29.98	33.03	9720000	1330000
Laboratory 1	PCR/NAT	Day 1	Roche: MagNA Pure 96 Viral NA Small Volume Kit	IN-HOUSE	IN-HOUSE	RdRP-gene	29.8	33.22	10900000	1180000
Laboratory 1	PCR/NAT	Day 2	Roche: MagNA Pure 96 Viral NA Small Volume Kit	IN-HOUSE	IN-HOUSE	RdRP-gene	29.83	32.92	5580000	691000
Laboratory 1	PCR/NAT	Day 2	Roche: MagNA Pure 96 Viral NA Small Volume Kit	IN-HOUSE	IN-HOUSE	RdRP-gene	29.84	32.85	5570000	727000
Laboratory 1	PCR/NAT	Day 2	Roche: MagNA Pure 96 Viral NA Small Volume Kit	IN-HOUSE	IN-HOUSE	RdRP-gene	29.67	32.73	6220000	789000
Laboratory 1	PCR/NAT	Day 2	Roche: MagNA Pure 96 Viral NA Small Volume Kit	IN-HOUSE	IN-HOUSE	RdRP-gene	29.86	32.97	5460000	671000
Laboratory 1	PCR/NAT	Day 2	Roche: MagNA Pure 96 Viral NA Small Volume Kit	IN-HOUSE	IN-HOUSE	RdRP-gene	29.75	32.81	5920000	744000
Laboratory 2	PCR/NAT	Day 1	included in test	ROCHE DIAGNOSTICS	COBAS SARS-CoV-2 Test	E-gene	22.31	25.21
Laboratory 2	PCR/NAT	Day 1	included in test	ROCHE DIAGNOSTICS	COBAS SARS-CoV-2 Test	E-gene	21.73	25.17
Laboratory 2	PCR/NAT	Day 1	included in test	ROCHE DIAGNOSTICS	COBAS SARS-CoV-2 Test	E-gene	21.97	25.21
Laboratory 2	PCR/NAT	Day 1	included in test	ROCHE DIAGNOSTICS	COBAS SARS-CoV-2 Test	E-gene	22.27	25.27
Laboratory 2	PCR/NAT	Day 1	included in test	ROCHE DIAGNOSTICS	COBAS SARS-CoV-2 Test	E-gene	21.95	25.37
Laboratory 2	PCR/NAT	Day 2	included in test	ROCHE DIAGNOSTICS	COBAS SARS-CoV-2 Test	E-gene	22.14	25.57
Laboratory 2	PCR/NAT	Day 2	included in test	ROCHE DIAGNOSTICS	COBAS SARS-CoV-2 Test	E-gene	22.66	25.65
Laboratory 2	PCR/NAT	Day 2	included in test	ROCHE DIAGNOSTICS	COBAS SARS-CoV-2 Test	E-gene	22.82	25.65
Laboratory 2	PCR/NAT	Day 2	included in test	ROCHE DIAGNOSTICS	COBAS SARS-CoV-2 Test	E-gene	22.33	25.54
Laboratory 2	PCR/NAT	Day 2	included in test	ROCHE DIAGNOSTICS	COBAS SARS-CoV-2 Test	E-gene	22.41	25.33
Laboratory 2	PCR/NAT	Day 1	included in test	ROCHE DIAGNOSTICS	COBAS SARS-CoV-2 Test	ORF1ab	22.37	25.4
Laboratory 2	PCR/NAT	Day 1	included in test	ROCHE DIAGNOSTICS	COBAS SARS-CoV-2 Test	ORF1ab	21.91	25.07
Laboratory 2	PCR/NAT	Day 1	included in test	ROCHE DIAGNOSTICS	COBAS SARS-CoV-2 Test	ORF1ab	22.01	25.36
Laboratory 2	PCR/NAT	Day 1	included in test	ROCHE DIAGNOSTICS	COBAS SARS-CoV-2 Test	ORF1ab	22.52	25.44
Laboratory 2	PCR/NAT	Day 1	included in test	ROCHE DIAGNOSTICS	COBAS SARS-CoV-2 Test	ORF1ab	22.16	25.4
Laboratory 2	PCR/NAT	Day 2	included in test	ROCHE DIAGNOSTICS	COBAS SARS-CoV-2 Test	ORF1ab	22.57	25.9
Laboratory 2	PCR/NAT	Day 2	included in test	ROCHE DIAGNOSTICS	COBAS SARS-CoV-2 Test	ORF1ab	23.01	25.84
Laboratory 2	PCR/NAT	Day 2	included in test	ROCHE DIAGNOSTICS	COBAS SARS-CoV-2 Test	ORF1ab	22.85	25.84
Laboratory 2	PCR/NAT	Day 2	included in test	ROCHE DIAGNOSTICS	COBAS SARS-CoV-2 Test	ORF1ab	22.64	25.93
Laboratory 2	PCR/NAT	Day 2	included in test	ROCHE DIAGNOSTICS	COBAS SARS-CoV-2 Test	ORF1ab	22.57	25.59
Laboratory 2	PCR/NAT	Day 1	included in test	ABBOTT	Alinity m SARS-CoV-2 Assay	N-gene	29.83	21.35
Laboratory 2	PCR/NAT	Day 1	included in test	ABBOTT	Alinity m SARS-CoV-2 Assay	N-gene	18.18	22.31
Laboratory 2	PCR/NAT	Day 1	included in test	ABBOTT	Alinity m SARS-CoV-2 Assay	N-gene	18.7	22.15
Laboratory 2	PCR/NAT	Day 1	included in test	ABBOTT	Alinity m SARS-CoV-2 Assay	N-gene	19.29	21.77
Laboratory 2	PCR/NAT	Day 1	included in test	ABBOTT	Alinity m SARS-CoV-2 Assay	N-gene	18.4	21.56
Laboratory 2	PCR/NAT	Day 2	included in test	ABBOTT	Alinity m SARS-CoV-2 Assay	N-gene	18.38	22.93
Laboratory 2	PCR/NAT	Day 2	included in test	ABBOTT	Alinity m SARS-CoV-2 Assay	N-gene	18.96	21.81
Laboratory 2	PCR/NAT	Day 2	included in test	ABBOTT	Alinity m SARS-CoV-2 Assay	N-gene	18.31	21.81
Laboratory 2	PCR/NAT	Day 2	included in test	ABBOTT	Alinity m SARS-CoV-2 Assay	N-gene	18.38	22.7
Laboratory 2	PCR/NAT	Day 2	included in test	ABBOTT	Alinity m SARS-CoV-2 Assay	N-gene	19.18	22.47
Laboratory 2	PCR/NAT	Day 2	included in test	ABBOTT	Alinity m SARS-CoV-2 Assay	N-gene	18.58
Laboratory 3	PCR/NAT	Day 1	Qiagen: QIAamp Viral RNA Mini Kit	IN-HOUSE	IN-HOUSE	E-gene	21.2181	24.253	8.62259e+06	1.14471e+06
Laboratory 3	PCR/NAT	Day 1	Qiagen: QIAamp Viral RNA Mini Kit	IN-HOUSE	IN-HOUSE	E-gene	20.8158	24.2565	1.12688e+07	1.14207e+06
Laboratory 3	PCR/NAT	Day 1	Qiagen: QIAamp Viral RNA Mini Kit	IN-HOUSE	IN-HOUSE	E-gene	20.8562	24.3333	1.09701e+07	1.08517e+06
Laboratory 3	PCR/NAT	Day 1	Qiagen: QIAamp Viral RNA Mini Kit	IN-HOUSE	IN-HOUSE	E-gene	21.0016	24.1639	9.95882e+06	1.21463e+06
Laboratory 3	PCR/NAT	Day 1	Qiagen: QIAamp Viral RNA Mini Kit	IN-HOUSE	IN-HOUSE	E-gene	21.0094	24.3196	9.90732e+06	1.09514e+06
Laboratory 3	PCR/NAT	Day 2	Qiagen: QIAamp Viral RNA Mini Kit	IN-HOUSE	IN-HOUSE	E-gene	20.7773	21.031	1.15616e+07	9.76597e+06
Laboratory 3	PCR/NAT	Day 2	Qiagen: QIAamp Viral RNA Mini Kit	IN-HOUSE	IN-HOUSE	E-gene	20.6031	24.2266	1.29824e+07	1.16505e+06
Laboratory 3	PCR/NAT	Day 2	Qiagen: QIAamp Viral RNA Mini Kit	IN-HOUSE	IN-HOUSE	E-gene	20.4654	23.9232	1.42277e+07	1.42562e+06
Laboratory 3	PCR/NAT	Day 2	Qiagen: QIAamp Viral RNA Mini Kit	IN-HOUSE	IN-HOUSE	E-gene	20.6383	24.1478	1.26815e+07	1.22771e+06
Laboratory 3	PCR/NAT	Day 2	Qiagen: QIAamp Viral RNA Mini Kit	IN-HOUSE	IN-HOUSE	E-gene	20.997	24.1091	9.98899e+06	1.25971e+06
Laboratory 3	PCR/NAT	Day 1	Qiagen: QIAamp Viral RNA Mini Kit	IN-HOUSE	IN-HOUSE	ORF1ab	21.6908	24.6988
Laboratory 3	PCR/NAT	Day 1	Qiagen: QIAamp Viral RNA Mini Kit	IN-HOUSE	IN-HOUSE	ORF1ab	21.3294	24.769
Laboratory 3	PCR/NAT	Day 1	Qiagen: QIAamp Viral RNA Mini Kit	IN-HOUSE	IN-HOUSE	ORF1ab	21.3631	25.0004
Laboratory 3	PCR/NAT	Day 1	Qiagen: QIAamp Viral RNA Mini Kit	IN-HOUSE	IN-HOUSE	ORF1ab	21.3343	24.6474
Laboratory 3	PCR/NAT	Day 1	Qiagen: QIAamp Viral RNA Mini Kit	IN-HOUSE	IN-HOUSE	ORF1ab	21.3885	24.7457
Laboratory 3	PCR/NAT	Day 2	Qiagen: QIAamp Viral RNA Mini Kit	IN-HOUSE	IN-HOUSE	ORF1ab	21.4975	21.5743
Laboratory 3	PCR/NAT	Day 2	Qiagen: QIAamp Viral RNA Mini Kit	IN-HOUSE	IN-HOUSE	ORF1ab	21.2122	24.6506
Laboratory 3	PCR/NAT	Day 2	Qiagen: QIAamp Viral RNA Mini Kit	IN-HOUSE	IN-HOUSE	ORF1ab	21.0699	24.4715
Laboratory 3	PCR/NAT	Day 2	Qiagen: QIAamp Viral RNA Mini Kit	IN-HOUSE	IN-HOUSE	ORF1ab	21.2917	24.7029
Laboratory 3	PCR/NAT	Day 2	Qiagen: QIAamp Viral RNA Mini Kit	IN-HOUSE	IN-HOUSE	ORF1ab	21.4911	24.6111
Laboratory 3	PCR/NAT	Day 3	Qiagen: QIAamp Viral RNA Mini Kit	IN-HOUSE	IN-HOUSE	E-gene		24.3496		1.07347e+06
Laboratory 3	PCR/NAT	Day 3	Qiagen: QIAamp Viral RNA Mini Kit	IN-HOUSE	IN-HOUSE	E-gene		24.4365		1.01319e+06
Laboratory 3	PCR/NAT	Day 3	Qiagen: QIAamp Viral RNA Mini Kit	IN-HOUSE	IN-HOUSE	E-gene		24.4985		972212
Laboratory 3	PCR/NAT	Day 3	Qiagen: QIAamp Viral RNA Mini Kit	IN-HOUSE	IN-HOUSE	E-gene		24.2885		1.118e+06
Laboratory 3	PCR/NAT	Day 3	Qiagen: QIAamp Viral RNA Mini Kit	IN-HOUSE	IN-HOUSE	E-gene		24.3991		1.0387e+06
Laboratory 3	PCR/NAT	Day 3	Qiagen: QIAamp Viral RNA Mini Kit	IN-HOUSE	IN-HOUSE	E-gene		24.3502		1.07302e+06
Laboratory 3	PCR/NAT	Day 3	Qiagen: QIAamp Viral RNA Mini Kit	IN-HOUSE	IN-HOUSE	E-gene		24.3088		1.10305e+06
Laboratory 3	PCR/NAT	Day 3	Qiagen: QIAamp Viral RNA Mini Kit	IN-HOUSE	IN-HOUSE	E-gene		24.3056		1.10539e+06
Laboratory 3	PCR/NAT	Day 3	Qiagen: QIAamp Viral RNA Mini Kit	IN-HOUSE	IN-HOUSE	E-gene		24.3325		1.08577e+06
Laboratory 3	PCR/NAT	Day 3	Qiagen: QIAamp Viral RNA Mini Kit	IN-HOUSE	IN-HOUSE	E-gene		24.2772		1.12647e+06
Laboratory 3	PCR/NAT	Day 3	Qiagen: QIAamp Viral RNA Mini Kit	IN-HOUSE	IN-HOUSE	ORF1ab		25.0205
Laboratory 3	PCR/NAT	Day 3	Qiagen: QIAamp Viral RNA Mini Kit	IN-HOUSE	IN-HOUSE	ORF1ab		25.0093
Laboratory 3	PCR/NAT	Day 3	Qiagen: QIAamp Viral RNA Mini Kit	IN-HOUSE	IN-HOUSE	ORF1ab		24.9501
Laboratory 3	PCR/NAT	Day 3	Qiagen: QIAamp Viral RNA Mini Kit	IN-HOUSE	IN-HOUSE	ORF1ab		25.1549
Laboratory 3	PCR/NAT	Day 3	Qiagen: QIAamp Viral RNA Mini Kit	IN-HOUSE	IN-HOUSE	ORF1ab		25.1178
Laboratory 3	PCR/NAT	Day 3	Qiagen: QIAamp Viral RNA Mini Kit	IN-HOUSE	IN-HOUSE	ORF1ab		25.1867
Laboratory 3	PCR/NAT	Day 3	Qiagen: QIAamp Viral RNA Mini Kit	IN-HOUSE	IN-HOUSE	ORF1ab		25.0818
Laboratory 3	PCR/NAT	Day 3	Qiagen: QIAamp Viral RNA Mini Kit	IN-HOUSE	IN-HOUSE	ORF1ab		25.375
Laboratory 3	PCR/NAT	Day 3	Qiagen: QIAamp Viral RNA Mini Kit	IN-HOUSE	IN-HOUSE	ORF1ab		24.8853
Laboratory 3	PCR/NAT	Day 3	Qiagen: QIAamp Viral RNA Mini Kit	IN-HOUSE	IN-HOUSE	ORF1ab		25.4202
