# Supplementary material for: RNA reference materials with defined viral RNA loads of SARS-CoV-2—A useful tool towards a better PCR assay harmonization
Source: PLoS One. 2022 Jan 20;17(1):e0262656. doi: 10.1371/journal.pone.0262656 (PMC8775330; doi:10.1371/journal.pone.0262656)
Supplement: S2 Data — This table contains the raw results of the EQA participants without any correction. Results that were excluded from evaluation, e.g. due to being most likely sample swaps, are highlighted in orange. The results from the supplier were only included in the time-dependent analysis and were excluded from the main analysis. (XLSX) [file pone.0262656.s008.xlsx]

## Sheet: Supplementary Data 1_raw data
Reference Samples - All results
Additional Information
This table contains the raw results of the EQA participants without any correction. Results that were excluded from evaluation, e.g. due to being most likely sample swaps, are highlighted in orange.
The results from the supplier were only included in the time-dependent analysis and were excluded from the main analysis.
Supplier or participant	Shipment	Participants	Method	Reagent	Time passed since 1st supplier's measurement [d]	Detection method	Eluate [µl]	Extraction kit	Mastermix [µl]	Gene region	Participants Comments	Amplification Device	CT-Value RM1	CT-Value RM2	Name of Test	Fully automativ vs. in house
Supplier	Supplier		PCR/NAT	SEEGENE	0			Qiagen: QIAamp MinElute Virus Spin Kit		N gene		BioRad: CFX	22	24.9	Allplex 2019 n-CoV
Supplier	Supplier		PCR/NAT	SEEGENE	0			Qiagen: QIAamp MinElute Virus Spin Kit		N gene		BioRad: CFX	21.7	24.9	Allplex 2019 n-CoV
Supplier	Supplier		PCR/NAT	SEEGENE	0			Qiagen: QIAamp MinElute Virus Spin Kit		N gene		BioRad: CFX	21.7	25	Allplex 2019 n-CoV
Supplier	Supplier		PCR/NAT	SEEGENE	0			Qiagen: QIAamp MinElute Virus Spin Kit		N gene		BioRad: CFX	21.5	25.1	Allplex 2019 n-CoV
Supplier	Supplier		PCR/NAT	SEEGENE	0			Qiagen: QIAamp MinElute Virus Spin Kit		N gene		BioRad: CFX	21.7	25.1	Allplex 2019 n-CoV
Supplier	Supplier		PCR/NAT	SEEGENE	0			Qiagen: QIAamp MinElute Virus Spin Kit		N gene		BioRad: CFX	21.7	24.9	Allplex 2019 n-CoV
Supplier	Supplier		PCR/NAT	SEEGENE	0			Qiagen: QIAamp MinElute Virus Spin Kit		N gene		BioRad: CFX	21.7	24.9	Allplex 2019 n-CoV
Supplier	Supplier		PCR/NAT	SEEGENE	0			Qiagen: QIAamp MinElute Virus Spin Kit		N gene		BioRad: CFX	21.6	24.9	Allplex 2019 n-CoV
Supplier	Supplier		PCR/NAT	SEEGENE	0			Qiagen: QIAamp MinElute Virus Spin Kit		N gene		BioRad: CFX	21.8	24.9	Allplex 2019 n-CoV
Supplier	Supplier		PCR/NAT	SEEGENE	0			Qiagen: QIAamp MinElute Virus Spin Kit		N gene		BioRad: CFX	21.7	24.7	Allplex 2019 n-CoV
Supplier	Supplier		PCR/NAT	SEEGENE	0			Qiagen: QIAamp MinElute Virus Spin Kit		RdRP gene		BioRad: CFX	22	24.7	Allplex 2019 n-CoV
Supplier	Supplier		PCR/NAT	SEEGENE	0			Qiagen: QIAamp MinElute Virus Spin Kit		RdRP gene		BioRad: CFX	21.4	24.4	Allplex 2019 n-CoV
Supplier	Supplier		PCR/NAT	SEEGENE	0			Qiagen: QIAamp MinElute Virus Spin Kit		RdRP gene		BioRad: CFX	21.5	24.5	Allplex 2019 n-CoV
Supplier	Supplier		PCR/NAT	SEEGENE	0			Qiagen: QIAamp MinElute Virus Spin Kit		RdRP gene		BioRad: CFX	21.1	25	Allplex 2019 n-CoV
Supplier	Supplier		PCR/NAT	SEEGENE	0			Qiagen: QIAamp MinElute Virus Spin Kit		RdRP gene		BioRad: CFX	21.1	24.9	Allplex 2019 n-CoV
Supplier	Supplier		PCR/NAT	SEEGENE	0			Qiagen: QIAamp MinElute Virus Spin Kit		RdRP gene		BioRad: CFX	21.2	24.9	Allplex 2019 n-CoV
Supplier	Supplier		PCR/NAT	SEEGENE	0			Qiagen: QIAamp MinElute Virus Spin Kit		RdRP gene		BioRad: CFX	21.2	24.4	Allplex 2019 n-CoV
Supplier	Supplier		PCR/NAT	SEEGENE	0			Qiagen: QIAamp MinElute Virus Spin Kit		RdRP gene		BioRad: CFX	21.3	24.7	Allplex 2019 n-CoV
Supplier	Supplier		PCR/NAT	SEEGENE	0			Qiagen: QIAamp MinElute Virus Spin Kit		RdRP gene		BioRad: CFX	21.6	24.3	Allplex 2019 n-CoV
Supplier	Supplier		PCR/NAT	SEEGENE	0			Qiagen: QIAamp MinElute Virus Spin Kit		RdRP gene		BioRad: CFX	21.5	24.2	Allplex 2019 n-CoV
Supplier	Supplier		PCR/NAT	SEEGENE	0			Qiagen: QIAamp MinElute Virus Spin Kit		E gene		BioRad: CFX	18.8	21.9	Allplex 2019 n-CoV
Supplier	Supplier		PCR/NAT	SEEGENE	0			Qiagen: QIAamp MinElute Virus Spin Kit		E gene		BioRad: CFX	18.6	21.9	Allplex 2019 n-CoV
Supplier	Supplier		PCR/NAT	SEEGENE	0			Qiagen: QIAamp MinElute Virus Spin Kit		E gene		BioRad: CFX	18.6	22.1	Allplex 2019 n-CoV
Supplier	Supplier		PCR/NAT	SEEGENE	0			Qiagen: QIAamp MinElute Virus Spin Kit		E gene		BioRad: CFX	18.6	22	Allplex 2019 n-CoV
Supplier	Supplier		PCR/NAT	SEEGENE	0			Qiagen: QIAamp MinElute Virus Spin Kit		E gene		BioRad: CFX	18.8	22	Allplex 2019 n-CoV
Supplier	Supplier		PCR/NAT	SEEGENE	0			Qiagen: QIAamp MinElute Virus Spin Kit		E gene		BioRad: CFX	18.7	21.8	Allplex 2019 n-CoV
Supplier	Supplier		PCR/NAT	SEEGENE	0			Qiagen: QIAamp MinElute Virus Spin Kit		E gene		BioRad: CFX	18.6	21.8	Allplex 2019 n-CoV
Supplier	Supplier		PCR/NAT	SEEGENE	0			Qiagen: QIAamp MinElute Virus Spin Kit		E gene		BioRad: CFX	18.5	21.9	Allplex 2019 n-CoV
Supplier	Supplier		PCR/NAT	SEEGENE	0			Qiagen: QIAamp MinElute Virus Spin Kit		E gene		BioRad: CFX	18.6	21.9	Allplex 2019 n-CoV
Supplier	Supplier		PCR/NAT	SEEGENE	0			Qiagen: QIAamp MinElute Virus Spin Kit		E gene		BioRad: CFX	18.7	21.8	Allplex 2019 n-CoV
Supplier	Supplier		PCR/NAT	SEEGENE	4			Qiagen: QIAamp MinElute Virus Spin Kit		N gene		BioRad: CFX	21.7	25.1	Allplex 2019 n-CoV
Supplier	Supplier		PCR/NAT	SEEGENE	4			Qiagen: QIAamp MinElute Virus Spin Kit		RdRP gene		BioRad: CFX	21	24.8	Allplex 2019 n-CoV
Supplier	Supplier		PCR/NAT	SEEGENE	4			Qiagen: QIAamp MinElute Virus Spin Kit		E gene		BioRad: CFX	18.7	21.9	Allplex 2019 n-CoV
Supplier	Supplier		PCR/NAT	SEEGENE	15			Qiagen: QIAamp MinElute Virus Spin Kit		N gene		BioRad: CFX	21.8	25.2	Allplex 2019 n-CoV
Supplier	Supplier		PCR/NAT	SEEGENE	15			Qiagen: QIAamp MinElute Virus Spin Kit		N gene		BioRad: CFX	21.5	25	Allplex 2019 n-CoV
Supplier	Supplier		PCR/NAT	SEEGENE	15			Qiagen: QIAamp MinElute Virus Spin Kit		N gene		BioRad: CFX	21.7	25	Allplex 2019 n-CoV
Supplier	Supplier		PCR/NAT	SEEGENE	15			Qiagen: QIAamp MinElute Virus Spin Kit		N gene		BioRad: CFX	21.6	25.5	Allplex 2019 n-CoV
Supplier	Supplier		PCR/NAT	SEEGENE	15			Qiagen: QIAamp MinElute Virus Spin Kit		N gene		BioRad: CFX	21.8	25.2	Allplex 2019 n-CoV
Supplier	Supplier		PCR/NAT	SEEGENE	15			Qiagen: QIAamp MinElute Virus Spin Kit		RdRP gene		BioRad: CFX	21.7	25	Allplex 2019 n-CoV
Supplier	Supplier		PCR/NAT	SEEGENE	15			Qiagen: QIAamp MinElute Virus Spin Kit		RdRP gene		BioRad: CFX	21	24.9	Allplex 2019 n-CoV
Supplier	Supplier		PCR/NAT	SEEGENE	15			Qiagen: QIAamp MinElute Virus Spin Kit		RdRP gene		BioRad: CFX	21.4	25.1	Allplex 2019 n-CoV
Supplier	Supplier		PCR/NAT	SEEGENE	15			Qiagen: QIAamp MinElute Virus Spin Kit		RdRP gene		BioRad: CFX	21.4	25.6	Allplex 2019 n-CoV
Supplier	Supplier		PCR/NAT	SEEGENE	15			Qiagen: QIAamp MinElute Virus Spin Kit		RdRP gene		BioRad: CFX	21.4	25.4	Allplex 2019 n-CoV
Supplier	Supplier		PCR/NAT	SEEGENE	15			Qiagen: QIAamp MinElute Virus Spin Kit		E gene		BioRad: CFX	18.6	21.9	Allplex 2019 n-CoV
Supplier	Supplier		PCR/NAT	SEEGENE	15			Qiagen: QIAamp MinElute Virus Spin Kit		E gene		BioRad: CFX	18.1	21.6	Allplex 2019 n-CoV
Supplier	Supplier		PCR/NAT	SEEGENE	15			Qiagen: QIAamp MinElute Virus Spin Kit		E gene		BioRad: CFX	18.3	21.8	Allplex 2019 n-CoV
Supplier	Supplier		PCR/NAT	SEEGENE	15			Qiagen: QIAamp MinElute Virus Spin Kit		E gene		BioRad: CFX	18.2	22	Allplex 2019 n-CoV
Supplier	Supplier		PCR/NAT	SEEGENE	15			Qiagen: QIAamp MinElute Virus Spin Kit		E gene		BioRad: CFX	18.4	22	Allplex 2019 n-CoV
Supplier	Supplier		PCR/NAT	SEEGENE	67			Qiagen: QIAamp MinElute Virus Spin Kit		N gene		BioRad: CFX	21.7	24.7	Allplex 2019 n-CoV
Supplier	Supplier		PCR/NAT	SEEGENE	67			Qiagen: QIAamp MinElute Virus Spin Kit		N gene		BioRad: CFX	21.5	24.8	Allplex 2019 n-CoV
Supplier	Supplier		PCR/NAT	SEEGENE	67			Qiagen: QIAamp MinElute Virus Spin Kit		RdRP gene		BioRad: CFX	21.7	24.7	Allplex 2019 n-CoV
Supplier	Supplier		PCR/NAT	SEEGENE	67			Qiagen: QIAamp MinElute Virus Spin Kit		RdRP gene		BioRad: CFX	21.4	24.3	Allplex 2019 n-CoV
Supplier	Supplier		PCR/NAT	SEEGENE	67			Qiagen: QIAamp MinElute Virus Spin Kit		E gene		BioRad: CFX	18.6	21.6	Allplex 2019 n-CoV
Supplier	Supplier		PCR/NAT	SEEGENE	67			Qiagen: QIAamp MinElute Virus Spin Kit		E gene		BioRad: CFX	18.5	21.7	Allplex 2019 n-CoV
Supplier	Supplier		PCR/NAT	SEEGENE	96			Qiagen: QIAamp MinElute Virus Spin Kit		N gene		BioRad: CFX	21.9	25	Allplex 2019 n-CoV
Supplier	Supplier		PCR/NAT	SEEGENE	96			Qiagen: QIAamp MinElute Virus Spin Kit		RdRP gene		BioRad: CFX	22.3	25.7	Allplex 2019 n-CoV
Supplier	Supplier		PCR/NAT	SEEGENE	96			Qiagen: QIAamp MinElute Virus Spin Kit		E gene		BioRad: CFX	18.6	21.7	Allplex 2019 n-CoV
Supplier	Supplier		PCR/NAT	SEEGENE	118					E gene		BioRad: CFX	18.6	21.8	Allplex 2019 n-CoV
Supplier	Supplier		PCR/NAT	SEEGENE	118					RdRP gene		BioRad: CFX	21.7	25.1	Allplex 2019 n-CoV
Supplier	Supplier		PCR/NAT	SEEGENE	118					N gene		BioRad: CFX	21.7	24.8	Allplex 2019 n-CoV
Supplier	Supplier		PCR/NAT	SEEGENE	130					E gene		BioRad: CFX	18.4	21.7	Allplex 2019 n-CoV
Supplier	Supplier		PCR/NAT	SEEGENE	130					RdRP gene		BioRad: CFX	21.5	24.6	Allplex 2019 n-CoV
Supplier	Supplier		PCR/NAT	SEEGENE	130					N gene		BioRad: CFX	21.5	24.5	Allplex 2019 n-CoV
Participant	Shipment 3	V1_0	PCR/NAT	ABBOTT		Real Time PCR (TaqMan format)				Other genes	Dual Target N- & RdRP-gene	Abbott: other devices	22.1	25.8	Alinity m SARS-CoV-2 Assay	fully automated
Participant	Shipment 3	V1_0	PCR/NAT	ROCHE DIAGNOSTICS		Real Time PCR (TaqMan format)				Other genes		Roche: Cobas 6800	25.1	27.6	COBAS SARS-CoV-2 Test	fully automated
Participant	Shipment 3	V1_0	PCR/NAT	FAST-TRACK DIAGNOSTICS		Real Time PCR (TaqMan format)	50	Roche: MagNA Pure 96 DNA and Viral NA Small Volume Kit	15	Other genes		Applied Biosystems: ABI Real-Time PCR System	18.2	21.4	FTD SARS-CoV-2 assay
Participant	Shipment 3	V1_0	PCR/NAT	NEUMODX		Real Time PCR (TaqMan format)				N gene		Qiagen: other devices	20.1	23.6	NeuMoDx SARS-CoV-2 Assay	fully automated
Participant	Shipment 3	V1_0	PCR/NAT	QIAGEN		Real Time PCR (TaqMan format)				Other genes	Dual Target E- & RdRP-gene	Qiagen: other devices	25.5	28.2	QIAstat-Dx Respiratory SARS-CoV-2 Panel	fully automated
Participant	Shipment 3	V1_0	PCR/NAT	ABBOTT		Real Time PCR (TaqMan format)		Abbott: mSample Preparation Systems DNA		Other genes	Dual Target N- & RdRP-gene	Abbott: m2000rt	12.8	15.6	RealTime SARS-CoV-2	fully automated
Participant	Shipment 3	V1_0	PCR/NAT	CEPHEID		Real Time PCR (TaqMan format)				Other genes		Cepheid:all devices	21.9	30.4	Xpert Xpress SARS-CoV-2	fully automated
Participant	Shipment 3	V1_1	PCR/NAT	MIKROGEN	119	Real Time PCR (LightCycler)	5	Roche: MagNA Pure 96 DNA and Viral NA Small Volume Kit	15	E gene		Roche: Light Cycler	24.5	21.2	ampliCube Coronavirus SARS-CoV-2
Participant	Shipment 3	V1_1	PCR/NAT	MIKROGEN	119	Real Time PCR (LightCycler)	5	Roche: MagNA Pure 96 DNA and Viral NA Small Volume Kit	15	ORF1ab		Roche: Light Cycler	24.5	24.5	ampliCube Coronavirus SARS-CoV-2
Participant	Shipment 3	V1_2	PCR/NAT	NOVATEC	106	Real Time PCR (by probes)	12	other extratction kits	8	N gene		Applied Biosystems: ABI Real-Time PCR System	21.7	25.3	NovaPrime SARS-CoV-2 (COVID-19) RT-PCR
Participant	Shipment 3	V1_3	PCR/NAT	BECTON DICKINSON	124					N gene			19.7	23.3	BD SARS-CoV-2	fully automated
Participant	Shipment 3	V1_3	PCR/NAT	EURO IMMUN	124					Other genes			21.3	24.8	EURORealTime SARS-CoV-2
Participant	Shipment 3	V1_3	PCR/NAT	ABACUS DIAGNOSTICA	124					RdRP gene			29	31.9	GenomEra SARS-CoV-2
Participant	Shipment 3	V1_3	PCR/NAT	CERTEST BIOTEC	124					N gene			19.6	23.1	VIASURE SARS-CoV-2 (N1 + N2)	fully automated
Participant	Shipment 3	V1_3	PCR/NAT	CEPHEID	124					Other genes			21.1	24.3	Xpert Xpress SARS-CoV-2/Flu/RSV	fully automated
Participant	Shipment 3	V1_4	PCR/NAT	ROCHE DIAGNOSTICS	153					E gene		Roche: Cobas 6800	21.9	25	COBAS SARS-CoV-2 Test	fully automated
Participant	Shipment 3	V1_4	PCR/NAT	ROCHE DIAGNOSTICS	153					ORF1ab		Roche: Cobas 6800	21.8	24.9	COBAS SARS-CoV-2 Test	fully automated
Participant	Shipment 3	V1_4	PCR/NAT	CEPHEID	153					E gene		Cepheid:all devices	21.3	24.5	Xpert Xpress SARS-CoV-2	fully automated
Participant	Shipment 3	V1_4	PCR/NAT	CEPHEID	153					N gene		Cepheid:all devices	23.7	26.8	Xpert Xpress SARS-CoV-2	fully automated
Participant	Shipment 3	V1_5	PCR/NAT	ALTONA DIAGNOSTIC	104	Real Time PCR (LightCycler)	10	Biomerieux: NucliSENS easyMAG	20	E gene		Roche: Light Cycler	21.4	24.6	RealStar SARS-CoV-2 RT-PCR Kit 1.0
Participant	Shipment 3	V1_5	PCR/NAT	ALTONA DIAGNOSTIC	104	Real Time PCR (LightCycler)	10	Biomerieux: NucliSENS easyMAG	20	S gene		Roche: Light Cycler	22.1	25.2	RealStar SARS-CoV-2 RT-PCR Kit 1.0
Participant	Shipment 3	V1_5	PCR/NAT	ANCHOR DIAGNOSTICS	104	Real Time PCR (LightCycler)	15	Biomerieux: NucliSENS easyMAG	10	Other genes		Roche: Light Cycler	21.6	24.9	SARS-CoV-2 PCR Kit
Participant	Shipment 3	V1_5	PCR/NAT	ROCHE DIAGNOSTICS	120					E gene		Roche: Cobas 6800	22.9	25.9	COBAS SARS-CoV-2 Test	fully automated
Participant	Shipment 3	V1_5	PCR/NAT	ROCHE DIAGNOSTICS	120					ORF1ab		Roche: Cobas 6800	22.6	25.6	COBAS SARS-CoV-2 Test	fully automated
Participant	Shipment 3	V1_6	PCR/NAT	ROCHE DIAGNOSTICS	103	Real Time PCR (by probes)		extraction included in test kit		ORF1ab		Roche: Cobas Liat	17.6	20.9	COBAS SARS-CoV-2 & Influenza A/B	fully automated
Participant	Shipment 3	V1_6	PCR/NAT	ROCHE DIAGNOSTICS	103	Real Time PCR (LightCycler)				E gene		Roche: Cobas 6800	21.9	24	COBAS SARS-CoV-2 Test	fully automated
Participant	Shipment 3	V1_6	PCR/NAT	ROCHE DIAGNOSTICS	103	Real Time PCR (LightCycler)				ORF1ab		Roche: Cobas 6800	21	25	COBAS SARS-CoV-2 Test	fully automated
Participant	Shipment 3	V1_6	PCR/NAT	DIASORIN	103	Real Time PCR (by probes)		extraction included in test kit		S gene		DiaSorin: LIAISON MDX	19.4	22.5	Simplexa COVID-19 Direct Kit
Participant	Shipment 3	V1_6	PCR/NAT	DIASORIN	103	Real Time PCR (by probes)		extraction included in test kit		ORF1ab		DiaSorin: LIAISON MDX	18.5	22.5	Simplexa COVID-19 Direct Kit
Participant	Shipment 3	V1_6	PCR/NAT	R-BIOPHARM	104	Real Time PCR (by probes)	20	Roche: MagNA Pure 96 DNA and Viral NA Small Volume Kit	5	E gene		Roche: Light Cycler	20.7	24.2	RIDA GENE SARS-CoV-2
Participant	Shipment 3	V1_6	PCR/NAT	APPLIED BIOSYSTEMS	105	Real Time PCR (by probes)		extraction included in test kit		N gene		Thermo Scientific: all devices	17.2	20.4	TaqPath COVID-19 RT-PCR Kit
Participant	Shipment 3	V1_6	PCR/NAT	APPLIED BIOSYSTEMS	105	Real Time PCR (by probes)		extraction included in test kit		S gene		Thermo Scientific: all devices	16.7	19	TaqPath COVID-19 RT-PCR Kit
Participant	Shipment 3	V1_6	PCR/NAT	APPLIED BIOSYSTEMS	105	Real Time PCR (by probes)		extraction included in test kit		ORF1ab		Thermo Scientific: all devices	16.8	20.2	TaqPath COVID-19 RT-PCR Kit
Participant	Shipment 3	V1_7	PCR/NAT	ABBOTT	111					Other genes		Abbott: Alinity	18.2	21.5	Alinity m SARS-CoV-2 Assay	fully automated
Participant	Shipment 3	V1_7	PCR/NAT	ROCHE DIAGNOSTICS	111	Real Time PCR (LightCycler)				E gene		Roche: Cobas 6800	22.5	25.5	COBAS SARS-CoV-2 Test	fully automated
Participant	Shipment 3	V1_7	PCR/NAT	ROCHE DIAGNOSTICS	111	Real Time PCR (LightCycler)				ORF1ab		Roche: Cobas 6800	22	25.2	COBAS SARS-CoV-2 Test	fully automated
Participant	Shipment 3	V1_7	PCR/NAT	EIGENE HERSTELLUNG	113					N gene		Roche: Light Cycler	23.4	25.8	IN-HOUSE	IN-HOUSE
Participant	Shipment 3	V1_7	PCR/NAT	TIB MOLBIOL	113					E gene		Roche: Light Cycler	22.8	25.2	LightMix Sarbeco E-gene
Participant	Shipment 3	V1_7	PCR/NAT	ROCHE DIAGNOSTICS	116					Other genes		Roche: Cobas Liat	19	24	COBAS SARS-CoV-2 & Influenza A/B	fully automated
Participant	Shipment 3	V1_8	PCR/NAT	CEPHEID	102	Real Time PCR (by probes)		extraction included in test kit		N gene		Cepheid:all devices	23.1	26.9	Xpert Xpress SARS-CoV-2	fully automated
Participant	Shipment 3	V1_9	PCR/NAT	SEEGENE						RdRP gene			23.4	26.5	Allplex 2019 n-CoV Assay
Participant	Shipment 3	V1_9	PCR/NAT	SEEGENE						N gene			23	26.1	Allplex 2019 n-CoV Assay
Participant	Shipment 3	V1_9	PCR/NAT	VIROTECH DIAGNOSTICS GmbH						N gene			17.8	18.2	EurobioPlex SARS-CoV-2 Multiplex
Participant	Shipment 3	V1_9	PCR/NAT	ALTONA DIAGNOSTIC						E gene			20.1	23.7	RealStar SARS-CoV-2 RT-PCR Kit 1.0
Participant	Shipment 3	V1_9	PCR/NAT	ALTONA DIAGNOSTIC						S gene			23.2	26.6	RealStar SARS-CoV-2 RT-PCR Kit 1.0
Participant	Shipment 3	V1_9	PCR/NAT	R-BIOPHARM						E gene			28	32	RIDA GENE SARS-CoV-2
Participant	Shipment 3	V1_9	PCR/NAT	SEEGENE	106					E gene			22.1	25.3	Allplex 2019 n-CoV Assay
Participant	Shipment 3	V1_9	PCR/NAT	ROCHE DIAGNOSTICS	106			extraction included in test kit		Other genes		Roche: Cobas 6800	22.4	25.2	COBAS SARS-CoV-2 Test	fully automated
Participant	Shipment 3	V1_10	PCR/NAT	SEEGENE	106			Seegene: STARMag 96x4 Universal Cartridge Kit		RdRP gene		BioRad: CFX	22.6	25.9	Allplex SARS-CoV-2/FluA/FluB/RSV Assay
Participant	Shipment 3	V1_10	PCR/NAT	SEEGENE	106			Seegene: STARMag 96x4 Universal Cartridge Kit		N gene		BioRad: CFX	21	24.4	Allplex SARS-CoV-2/FluA/FluB/RSV Assay
Participant	Shipment 3	V1_10	PCR/NAT	SEEGENE	106			Seegene: STARMag 96x4 Universal Cartridge Kit		S gene		BioRad: CFX	22.6	25.4	Allplex SARS-CoV-2/FluA/FluB/RSV Assay
Participant	Shipment 3	V1_10	PCR/NAT	ALTONA DIAGNOSTIC	106			Promega: Maxwell RSC 48		E gene		Roche: Light Cycler	24.5	27.1	RealStar SARS-CoV-2 RT-PCR Kit 1.0
Participant	Shipment 3	V1_10	PCR/NAT	ALTONA DIAGNOSTIC	106			Promega: Maxwell RSC 48		S gene		Roche: Light Cycler	23.7	26.5	RealStar SARS-CoV-2 RT-PCR Kit 1.0
Participant	Shipment 3	V1_10	PCR/NAT	CEPHEID	106			extraction included in test kit		E gene		Cepheid:all devices	21.5	24.6	Xpert Xpress SARS-CoV-2	fully automated
Participant	Shipment 3	V1_10	PCR/NAT	CEPHEID	106			extraction included in test kit		N gene		Cepheid:all devices	23.7	27.2	Xpert Xpress SARS-CoV-2	fully automated
Participant	Shipment 3	V1_10	PCR/NAT	SEEGENE	110			other extratction kits		RdRP gene		BioRad: CFX	18.6	22	Allplex SARS-CoV-2/FluA/FluB/RSV Assay
Participant	Shipment 3	V1_10	PCR/NAT	SEEGENE	110			other extratction kits		N gene		BioRad: CFX	19	21.7	Allplex SARS-CoV-2/FluA/FluB/RSV Assay
Participant	Shipment 3	V1_10	PCR/NAT	SEEGENE	110			other extratction kits		S gene		BioRad: CFX	17.5	20.8	Allplex SARS-CoV-2/FluA/FluB/RSV Assay
Participant	Shipment 3	V1_10	PCR/NAT	ALTONA DIAGNOSTIC	110			other extratction kits		E gene		Roche: Light Cycler	20.8	23.5	RealStar SARS-CoV-2 RT-PCR Kit 1.0
Participant	Shipment 3	V1_10	PCR/NAT	ALTONA DIAGNOSTIC	110			other extratction kits		S gene		Roche: Light Cycler	20.9	23.6	RealStar SARS-CoV-2 RT-PCR Kit 1.0
Participant	Shipment 3	V1_10	PCR/NAT	CEPHEID	110			extraction included in test kit		Other genes		Cepheid:all devices	21	24.4	Xpert Xpress SARS-CoV-2/Flu/RSV	fully automated
Participant	Shipment 3	V1_11	PCR/NAT	ELITech	110		20	other extratction kits	20	RdRP gene		EliTech: Ingenius	23.5	26.9	SARS-CoV-2 ELITe MGB Kit
Participant	Shipment 3	V1_11	PCR/NAT	ELITech	110		20	other extratction kits	20	Other genes	ORF8	EliTech: other devices	22.6	25.9	SARS-CoV-2 ELITe MGB Kit
Participant	Shipment 3	V1_12	PCR/NAT	EIGENE HERSTELLUNG		Real Time PCR (LightCycler)	5	Qiagen: QIAamp RNA Blood Mini Kit	20	E gene		Roche: Light Cycler	24.5	27.5	IN-HOUSE	IN-HOUSE
Participant	Shipment 3	V1_12	PCR/NAT	ALTONA DIAGNOSTIC	131	Real Time PCR (LightCycler)	10	Altona: Diagnostics AltoStar Purification Kit 1.5	20	E gene		BioRad: all devices	18.3	21.6	RealStar SARS-CoV-2 RT-PCR Kit 1.0
Participant	Shipment 3	V1_12	PCR/NAT	ABBOTT	131		45	Abbott: mSample Preparation Systems DNA	45	Other genes	10 dark cycles before measurement	Abbott: m2000rt	10.2	13.9	RealTime SARS-CoV-2	fully automated
Participant	Shipment 3	V1_13	PCR/NAT	ABBOTT	105	Commercial assay system		Abbott: mSample Preparation Systems DNA		Other genes	Dual Target N- & RdRP-gene	Abbott: m2000rt	14.8	17.9	RealTime SARS-CoV-2	fully automated
Participant	Shipment 3	V1_13	PCR/NAT	ANCHOR DIAGNOSTICS	105	Real Time PCR (LightCycler)	10	Biomerieux: NucliSENS easyMAG	10	Other genes	Dual Target N- & S-gene	Roche: Light Cycler	24.9	28	SARS-CoV-2 PCR Kit
Participant	Shipment 3	V1_14	PCR/NAT	ALTONA DIAGNOSTIC						S gene			22.9	25.9	RealStar SARS-CoV-2 RT-PCR Kit 1.0
Participant	Shipment 3	V1_14	PCR/NAT	ALTONA DIAGNOSTIC		Real Time PCR (TaqMan format)	9	other extratction kits	20	E gene		BioRad: CFX	22.8	25.8	RealStar SARS-CoV-2 RT-PCR Kit 1.0
Participant	Shipment 3	V1_15	PCR/NAT	ROCHE DIAGNOSTICS	123	Commercial assay system				E gene		Roche: Cobas 6800	22.1	25.4	COBAS SARS-CoV-2 Test	fully automated
Participant	Shipment 3	V1_15	PCR/NAT	ROCHE DIAGNOSTICS	123	Commercial assay system				ORF1ab		Roche: Cobas 6800	21.8	25.2	COBAS SARS-CoV-2 Test	fully automated
Participant	Shipment 3	V1_15	PCR/NAT	R-BIOPHARM	123	Real Time PCR (TaqMan format)	5	Promega: Maxwell RSC Blood DNA Kit	20	E gene		Stratagene: all devices	20.9	24.1	RIDA GENE SARS-CoV-2
Participant	Shipment 3	V1_16	PCR/NAT	BECTON DICKINSON	103	Real Time PCR (by probes)				N gene	N1	Becton Dickinson: all devices	19.8	23.4	BD SARS-CoV-2	fully automated
Participant	Shipment 3	V1_16	PCR/NAT	BECTON DICKINSON	103	Real Time PCR (by probes)				N gene	N2	Becton Dickinson: all devices	19.7	23.2	BD SARS-CoV-2	fully automated
Participant	Shipment 3	V1_16	PCR/NAT	CEPHEID	103	Real Time PCR (by probes)				E gene		Cepheid:all devices	21.1	24.3	Xpert Xpress SARS-CoV-2	fully automated
Participant	Shipment 3	V1_16	PCR/NAT	CEPHEID	103	Real Time PCR (by probes)				N gene		Cepheid:all devices	23.3	26.6	Xpert Xpress SARS-CoV-2	fully automated
Participant	Shipment 3	V1_17	PCR/NAT	ROCHE DIAGNOSTICS	111					ORF1ab			22.2	25.4	COBAS SARS-CoV-2 Test	fully automated
Participant	Shipment 3	V1_17	PCR/NAT	ALTONA DIAGNOSTIC	111			Altona: Diagnostics ExtraStar Purification Kit 1.0		S gene		BioRad: CFX	22.3	25.4	RealStar SARS-CoV-2 RT-PCR Kit 1.0
Participant	Shipment 3	V1_18	PCR/NAT	ALTONA DIAGNOSTIC		Real Time PCR (by probes)	10	other extratction kits	20	E gene		Roche: Cobas 4800	22	25	RealStar SARS-CoV-2 RT-PCR Kit 1.0
Participant	Shipment 3	V1_18	PCR/NAT	ALTONA DIAGNOSTIC		Real Time PCR (by probes)	10	other extratction kits	20	S gene		Roche: Cobas 4800	21	24	RealStar SARS-CoV-2 RT-PCR Kit 1.0
Participant	Shipment 3	V1_18	PCR/NAT	ANCHOR DIAGNOSTICS	111	Real Time PCR (by probes)	10	Qiagen: QIAamp Viral RNA Mini Kit	10	Other genes	Dual Target N- & S-gene	Other devices	23	26	SARS-CoV-2 PCR Kit
Participant	Shipment 3	V1_18	PCR/NAT	ALTONA DIAGNOSTIC	112	Real Time PCR (by probes)	10	Qiagen: QIAamp Viral RNA Mini Kit	20	E gene		Roche: Cobas 4800	23	26	RealStar SARS-CoV-2 RT-PCR Kit 1.0
Participant	Shipment 3	V1_18	PCR/NAT	ALTONA DIAGNOSTIC	112	Real Time PCR (by probes)	10	Qiagen: QIAamp Viral RNA Mini Kit	20	S gene		Roche: Cobas 4800	22	25	RealStar SARS-CoV-2 RT-PCR Kit 1.0
Participant	Shipment 3	V1_18	PCR/NAT	MIKROGEN	116	Real Time PCR (by probes)	10	Qiagen: QIAamp Viral RNA Mini Kit	15	E gene		Roche: Cobas 4800	21	24	ampliCube Coronavirus Panel
Participant	Shipment 3	V1_18	PCR/NAT	MIKROGEN	116	Real Time PCR (by probes)	10	Qiagen: QIAamp Viral RNA Mini Kit	15	ORF1ab		Roche: Cobas 4800	21	25	ampliCube Coronavirus Panel
Participant	Shipment 3	V1_18	PCR/NAT	MIKROGEN	125	Real Time PCR (by probes)	10	other extratction kits	15	E gene		Roche: Cobas 4800	21	24	ampliCube Coronavirus Panel
Participant	Shipment 3	V1_18	PCR/NAT	MIKROGEN	125	Real Time PCR (by probes)	10	other extratction kits	15	ORF1ab		Roche: Cobas 4800	21	24	ampliCube Coronavirus Panel
Participant	Shipment 3	V1_19	PCR/NAT	BOSCH HEALTHCARE SOLUTIONS	105					E gene			37.3	41.1	Vivalytic SARS-CoV-2	fully automated
Participant	Shipment 3	V1_19	PCR/NAT	CEPHEID	105					E gene		Cepheid:all devices	21	24.2	Xpert Xpress SARS-CoV-2	fully automated
Participant	Shipment 3	V1_19	PCR/NAT	CEPHEID	105					N gene		Cepheid:all devices	23.3	26.7	Xpert Xpress SARS-CoV-2	fully automated
Participant	Shipment 3	V1_19	PCR/NAT	CEPHEID	105					Other genes		Cepheid:all devices	20.6	23.8	Xpert Xpress SARS-CoV-2/Flu/RSV	fully automated
Participant	Shipment 3	V1_20	PCR/NAT	ROCHE DIAGNOSTICS				extraction included in test kit		ORF1ab		Roche: Cobas 6800	21.9	25.1	COBAS SARS-CoV-2 Test	fully automated
Participant	Shipment 3	V1_20	PCR/NAT	ROCHE DIAGNOSTICS		Real Time PCR (LightCycler)		extraction included in test kit		E gene		Roche: Cobas 6800	21.5	25	COBAS SARS-CoV-2 Test	fully automated
Participant	Shipment 3	V1_20	PCR/NAT	TIB MOLBIOL		Real Time PCR (LightCycler)		Roche: MagNA Pure 96 DNA and Viral NA Small Volume Kit		E gene		Roche: Light Cycler	20.6	23.8	LightMix Modular SARS and Wuhan CoV E-gene
Participant	Shipment 3	V1_20	PCR/NAT	TIB MOLBIOL		Real Time PCR (LightCycler)		Roche: MagNA Pure 96 DNA and Viral NA Small Volume Kit		RdRP gene		Roche: Light Cycler	23.8	27.6	LightMix Modular Wuhan CoV RdRP-gene
Participant	Shipment 3	V1_21	PCR/NAT	CERTEST BIOTEC	112		5	Chemagen: chemagic Viral DNA/RNA Kit	15	ORF1ab		Roche: Light Cycler	21.1	24	VIASURE SARS-CoV-2	fully automated
Participant	Shipment 3	V1_21	PCR/NAT	CERTEST BIOTEC	112	Real Time PCR (LightCycler)	5	Chemagen: chemagic Viral DNA/RNA Kit	15	N gene		Roche: Light Cycler	21.2	24.3	VIASURE SARS-CoV-2	fully automated
Participant	Shipment 3	V1_22	PCR/NAT	HAIN LIFESCIENCE	148	Real Time PCR (TaqMan format)	50	Hain Lifescience: GXT NA Extraction Kits	8	RdRP gene		Hain: all devices	22.9	26	FluoroType SARS-CoV-2 plus	fully automated
Participant	Shipment 3	V1_22	PCR/NAT	HAIN LIFESCIENCE	148	Real Time PCR (TaqMan format)	50	Hain Lifescience: GXT NA Extraction Kits	8	N gene		Hain: all devices	24.8	27.5	FluoroType SARS-CoV-2 plus	fully automated
Participant	Shipment 3	V1_22		EIGENE HERSTELLUNG	148	Real Time PCR (TaqMan format)		extraction included in test kit	5	N gene		Hain: all devices	26.6	29.7	IN-HOUSE	IN-HOUSE
Participant	Shipment 3	V1_22	PCR/NAT	NEUMODX	148	Real Time PCR (TaqMan format)		extraction included in test kit		N gene		NeuMoDx: Molecular System	20.2	23.4	NeuMoDx SARS-CoV-2 Assay	fully automated
Participant	Shipment 3	V1_22	PCR/NAT	NEUMODX	148	Real Time PCR (TaqMan format)		extraction included in test kit		N gene		NeuMoDx: Molecular System	21.3	24.5	NeuMoDx SARS-CoV-2 Assay	fully automated
Participant	Shipment 3	V1_22	PCR/NAT	CERTEST BIOTEC	148	Real Time PCR (melting curve analysis)		extraction included in test kit		N gene	N1	Becton Dickinson: all devices	21.5	24.5	VIASURE SARS-CoV-2 (N1 + N2)	fully automated
Participant	Shipment 3	V1_22	PCR/NAT	CERTEST BIOTEC	148	Real Time PCR (melting curve analysis)		extraction included in test kit		N gene	N2	Becton Dickinson: all devices	22.3	25.2	VIASURE SARS-CoV-2 (N1 + N2)	fully automated
Participant	Shipment 3	V1_22	PCR/NAT	CEPHEID	148	Real Time PCR (TaqMan format)		extraction included in test kit		Other genes		Cepheid:all devices	21.2	24.3	Xpert Xpress SARS-CoV-2/Flu/RSV	fully automated
Participant	Shipment 3	V1_23	PCR/NAT	BECTON DICKINSON	116	Real Time PCR (melting curve analysis)		extraction included in test kit		N gene		Becton Dickinson: all devices	20.9	24.2	BD SARS-CoV-2	fully automated
Participant	Shipment 3	V1_24	PCR/NAT	QIAGEN	105					Other genes		Qiagen: other devices	26.8	29.1	QIAstat-Dx Respiratory SARS-CoV-2 Panel	fully automated
Participant	Shipment 3	V1_24	PCR/NAT	CEPHEID	105					Other genes		Cepheid:all devices	21	24.4	Xpert Xpress SARS-CoV-2/Flu/RSV	fully automated
Participant	Shipment 3	V1_25	PCR/NAT	MIKROGEN	103	Real Time PCR (LightCycler)	10	Roche: MagNA Pure 96 DNA and Viral NA Small Volume Kit	15	E gene		Roche: Light Cycler	21.9	25.2	ampliCube Coronavirus SARS-CoV-2
Participant	Shipment 3	V1_25	PCR/NAT	MIKROGEN	103	Real Time PCR (LightCycler)	10	Roche: MagNA Pure 96 DNA and Viral NA Small Volume Kit	15	ORF1ab		Roche: Light Cycler	21.8	25.1	ampliCube Coronavirus SARS-CoV-2
Participant	Shipment 3	V1_25	PCR/NAT	DIASORIN	103	Real Time PCR (by probes)				S gene		DiaSorin: LIAISON MDX	17.9	21.3	Simplexa COVID-19 Direct Kit
Participant	Shipment 3	V1_25	PCR/NAT	DIASORIN	103	Real Time PCR (by probes)				ORF1ab		DiaSorin: LIAISON MDX	18.3	21.8	Simplexa COVID-19 Direct Kit
Participant	Shipment 3	V1_26	PCR/NAT	EIGENE HERSTELLUNG	105	Real Time PCR (TaqMan format)	5	other extratction kits	15	E gene		Applied Biosystems: ABI Real-Time PCR System	22	25	IN-HOUSE	IN-HOUSE
Participant	Shipment 3	V1_26	PCR/NAT	EIGENE HERSTELLUNG	105	Real Time PCR (TaqMan format)	5	other extratction kits	15	N gene		Applied Biosystems: ABI Real-Time PCR System	25.5	28.5	IN-HOUSE	IN-HOUSE
Participant	Shipment 3	V1_27	PCR/NAT	TIB MOLBIOL	111	Real Time PCR (LightCycler)	5	Roche: MagNa Pure 24 Total NA Isolation Kit	15	RdRP gene		Roche: Light Cycler	26.3	29.7	LightMix Modular Wuhan CoV RdRP-gene
Participant	Shipment 3	V1_28	PCR/NAT	BECTON DICKINSON	124	Real Time PCR (by probes)		extraction included in test kit		N gene		Becton Dickinson: all devices	19.5	23	BD SARS-CoV-2	fully automated
Participant	Shipment 3	V1_28	PCR/NAT	CERTEST BIOTEC	124	Real Time PCR (by probes)		extraction included in test kit		N gene		Becton Dickinson: all devices	21.6	24.7	VIASURE SARS-CoV-2 (N1 + N2)	fully automated
Participant	Shipment 3	V1_29	PCR/NAT	CEPHEID	110					Other genes		Cepheid:all devices	21	24.3	Xpert Xpress SARS-CoV-2/Flu/RSV	fully automated
Participant	Shipment 3	V1_30	PCR/NAT	Priv. Inst. f. Immunol. u. Mol.genetik		Real Time PCR (TaqMan format)	10	Biomerieux: NucliSENS easyMAG	10	E gene		Roche: Light Cycler	19.5	22.5	AmpliGnost SARS-CoV-2 E-/RdRP-Gen
Participant	Shipment 3	V1_30	PCR/NAT	Priv. Inst. f. Immunol. u. Mol.genetik		Real Time PCR (TaqMan format)	10	Biomerieux: NucliSENS easyMAG	10	RdRP gene		Roche: Light Cycler	19.8	22.9	AmpliGnost SARS-CoV-2 E-/RdRP-Gen
Participant	Shipment 3	V1_30	PCR/NAT	Priv. Inst. f. Immunol. u. Mol.genetik		Real Time PCR (TaqMan format)	27	other extratction kits	25	E gene		Roche: Cobas 6800	19.8	23.3	AmpliGnost SARS-CoV-2 E-/RdRP-Gen
Participant	Shipment 3	V1_30	PCR/NAT	Priv. Inst. f. Immunol. u. Mol.genetik		Real Time PCR (TaqMan format)	27	other extratction kits	25	RdRP gene		Roche: Cobas 6800	19.3	22.8	AmpliGnost SARS-CoV-2 E-/RdRP-Gen
Participant	Shipment 3	V1_30	PCR/NAT	ROCHE DIAGNOSTICS		Real Time PCR (TaqMan format)	27	extraction included in test kit	25	E gene		Roche: Cobas 6800	21.9	25	COBAS SARS-CoV-2 Test	fully automated
Participant	Shipment 3	V1_30	PCR/NAT	ROCHE DIAGNOSTICS		Real Time PCR (TaqMan format)	27	extraction included in test kit	25	ORF1ab		Roche: Cobas 6800	21.5	24.6	COBAS SARS-CoV-2 Test	fully automated
Participant	Shipment 3	V1_31	PCR/NAT	ROCHE DIAGNOSTICS	106	Real Time PCR (TaqMan format)				E gene		Roche: Cobas 6800	22.6	25.8	COBAS SARS-CoV-2 Test	fully automated
Participant	Shipment 3	V1_31	PCR/NAT	ROCHE DIAGNOSTICS	106	Real Time PCR (TaqMan format)				ORF1ab		Roche: Cobas 6800	22.5	25.7	COBAS SARS-CoV-2 Test	fully automated
Participant	Shipment 3	V1_31	PCR/NAT	EIGENE HERSTELLUNG	106	Real Time PCR (TaqMan format)	5	Qiagen: EZ1 Virus Mini Kit v2.0	15	Other genes		Applied Biosystems: ABI Real-Time PCR System	22.9	26.4	IN-HOUSE	IN-HOUSE
Participant	Shipment 3	V1_31	PCR/NAT	NEUMODX	106	Real Time PCR (TaqMan format)				N gene		NeuMoDx: Molecular System	20	23.7	NeuMoDx SARS-CoV-2 Assay	fully automated
Participant	Shipment 3	V1_32	PCR/NAT	TIB MOLBIOL	105	Real Time PCR (TaqMan format)	50	Invitrogen: MagMAX-96 Viral RNA Isolation Kit	15	E gene		Roche: other devices	22.1	25.5	LightMix Modular SARS and Wuhan CoV E-gene
Participant	Shipment 3	V1_32	PCR/NAT	TIB MOLBIOL	105	Real Time PCR (TaqMan format)	50	Invitrogen: MagMAX-96 Viral RNA Isolation Kit	15	RdRP gene		Roche: other devices	25.7	28.9	LightMix Modular Wuhan CoV RdRP-gene
Participant	Shipment 3	V1_32	PCR/NAT	MIKROGEN	116	Real Time PCR (TaqMan format)	50	Invitrogen: MagMAX Viral RNA Isolation Kit	15	E gene		Roche: other devices	22.4	25.1	ampliCube Respiratory Flu & SARS-CoV-2
Participant	Shipment 3	V1_32	PCR/NAT	MIKROGEN	116	Real Time PCR (TaqMan format)	50	Invitrogen: MagMAX Viral RNA Isolation Kit	15	ORF1ab		Roche: other devices	22.6	25.5	ampliCube Respiratory Flu & SARS-CoV-2
Participant	Shipment 3	V1_33	PCR/NAT	R-BIOPHARM	123	Real Time PCR (LightCycler)	200	Roche: MagNA Pure 96 DNA and Viral NA Small Volume Kit	5	E gene		Roche: Light Cycler	25.8	28.8	RIDA GENE SARS-CoV-2
Participant	Shipment 3	V1_34	PCR/NAT	CEPHEID	106					N gene		Cepheid:all devices	23.7	26.6	Xpert Xpress SARS-CoV-2	fully automated
Participant	Shipment 3	V1_34	PCR/NAT	CEPHEID	106	Real Time PCR (by probes)				E gene		Cepheid:all devices	23.7	26.6	Xpert Xpress SARS-CoV-2	fully automated
Participant	Shipment 3	V1_35	PCR/NAT	BECTON DICKINSON	120	Real Time PCR (by probes)		extraction included in test kit		N gene		Becton Dickinson: all devices	19	22.4	BD SARS-CoV-2	fully automated
Participant	Shipment 3	V1_36	PCR/NAT	R-BIOPHARM	130	Real Time PCR (LightCycler)	5	Promega: Maxwell RSC Blood DNA Kit	20	E gene		Stratagene: all devices	23	26.4	RIDA GENE SARS-CoV-2
Participant	Shipment 3	V1_37	PCR/NAT	ROCHE DIAGNOSTICS	111	Real Time PCR (LightCycler)		extraction included in test kit		ORF1ab		Roche: Cobas 6800	22.5	25.1	COBAS SARS-CoV-2 Test	fully automated
Participant	Shipment 3	V1_38	PCR/NAT	R-BIOPHARM	105		70			E gene		Perkin Elmer: all devices	26.3	29.7	RIDA GENE SARS-CoV-2
Participant	Shipment 3	V1_39	PCR/NAT	TIB MOLBIOL	126	Commercial assay system	100	Roche: MagNA Pure LC Total Nucleic Acid Isolation Kit - High Performance	10	E gene		Roche: Light Cycler	22.5	25.8	LightMix Modular SARS and Wuhan CoV E-gene
Participant	Shipment 3	V1_39	PCR/NAT	TIB MOLBIOL	126	Commercial assay system	100	Roche: MagNA Pure LC Total Nucleic Acid Isolation Kit - High Performance	10	N gene		Roche: Light Cycler	29.5	32.9	LightMix Modular SARS and Wuhan CoV N-gene
Participant	Shipment 3	V1_39	PCR/NAT	TIB MOLBIOL	126	Commercial assay system	100	Roche: MagNA Pure LC Total Nucleic Acid Isolation Kit - High Performance	10	E gene		Roche: Light Cycler	22.5	25.8	LightMix SARS-CoV-2 + UBC
Participant	Shipment 3	V1_39	PCR/NAT	TIB MOLBIOL	126	Commercial assay system	100	Roche: MagNA Pure LC Total Nucleic Acid Isolation Kit - High Performance	10	N gene		Roche: Light Cycler	24.1	27.5	LightMix SARS-CoV-2 + UBC
Participant	Shipment 3	V1_39	PCR/NAT	TIB MOLBIOL	155	Commercial assay system	100	Roche: MagNA Pure LC Total Nucleic Acid Isolation Kit - High Performance	10	RdRP gene		Roche: Light Cycler	26.5	30	LightMix Modular Wuhan CoV RdRP-gene
Participant	Shipment 3	V1_39	PCR/NAT	TIB MOLBIOL	155	Commercial assay system	100	Roche: MagNA Pure LC Total Nucleic Acid Isolation Kit - High Performance	10	E gene		Roche: Light Cycler	23.4	26.6	LightMix Sarbeco E-gene
Participant	Shipment 3	V1_40	PCR/NAT	APPLIED BIOSYSTEMS	105	Real Time PCR (by probes)	10	Applied Biosystems: MagMAX Pathogen RNA/DNA Kit	15	N gene		Applied Biosystems: other devices	17.8	21.5	TaqPath COVID-19 RT-PCR Kit
Participant	Shipment 3	V1_40	PCR/NAT	APPLIED BIOSYSTEMS	105	Real Time PCR (by probes)	10	Applied Biosystems: MagMAX Pathogen RNA/DNA Kit	15	S gene		Applied Biosystems: other devices	17.4	21.3	TaqPath COVID-19 RT-PCR Kit
Participant	Shipment 3	V1_40	PCR/NAT	APPLIED BIOSYSTEMS	105	Real Time PCR (by probes)	10	Applied Biosystems: MagMAX Pathogen RNA/DNA Kit	15	ORF1ab		Applied Biosystems: other devices	17.4	21.1	TaqPath COVID-19 RT-PCR Kit
Participant	Shipment 3	V1_41	PCR/NAT	ROCHE DIAGNOSTICS						ORF1ab			21	24	COBAS SARS-CoV-2 Test	fully automated
Participant	Shipment 3	V1_41	PCR/NAT	ROCHE DIAGNOSTICS	102	Real Time PCR (LightCycler)		extraction included in test kit		E gene		Roche: other devices	21.7	25	COBAS SARS-CoV-2 Test	fully automated
Participant	Shipment 3	V1_42	PCR/NAT	SEEGENE	113	Real Time PCR (by probes)	8	Seegene: STARMag 96x4 Universal Cartridge Kit	17	RdRP gene		BioRad: all devices	22	25.8	Allplex SARS-CoV-2/FluA/FluB/RSV Assay
Participant	Shipment 3	V1_42	PCR/NAT	SEEGENE	113	Real Time PCR (by probes)	8	Seegene: STARMag 96x4 Universal Cartridge Kit	17	N gene		BioRad: all devices	21.4	24.9	Allplex SARS-CoV-2/FluA/FluB/RSV Assay
Participant	Shipment 3	V1_42	PCR/NAT	SEEGENE	113	Real Time PCR (by probes)	8	Seegene: STARMag 96x4 Universal Cartridge Kit	17	S gene		BioRad: all devices	23.3	26.5	Allplex SARS-CoV-2/FluA/FluB/RSV Assay
Participant	Shipment 3	V1_43	PCR/NAT	IMMUNDIAGNOSTIK	120	Real Time PCR (LightCycler)	80	Qiagen: QIAamp Viral RNA Mini Kit	20	E gene		Roche: Light Cycler	22.6	25.2	MutaPLEX Coronavirus
Participant	Shipment 3	V1_43	PCR/NAT	IMMUNDIAGNOSTIK	120	Real Time PCR (LightCycler)	80	Qiagen: QIAamp Viral RNA Mini Kit	20	RdRP gene		Roche: Light Cycler	26.6	28.9	MutaPLEX Coronavirus
Participant	Shipment 3	V1_44	PCR/NAT	BECTON DICKINSON	102					N gene		Becton Dickinson: all devices	20.1	23.7	BD SARS-CoV-2	fully automated
Participant	Shipment 3	V1_44	PCR/NAT	R-BIOPHARM	102			Qiagen: QIAamp Viral RNA Mini Kit		E gene		Roche: Light Cycler	23.8	27.2	RIDA GENE SARS-CoV-2
Participant	Shipment 3	V1_44	PCR/NAT	R-BIOPHARM	102			Qiagen: QIAsymphony DSP Virus/Pathogen Mini Kit		E gene		Roche: Light Cycler	25.6	29.3	RIDA GENE SARS-CoV-2
Participant	Shipment 3	V1_44	PCR/NAT	R-BIOPHARM	102			Hain Lifescience: GXT NA Extraction Kits		E gene		Roche: Light Cycler	21.2	25	RIDA GENE SARS-CoV-2
Participant	Shipment 3	V1_44	PCR/NAT	CEPHEID	102					Other genes		Cepheid:all devices	20.4	24.2	Xpert Xpress SARS-CoV-2/Flu/RSV	fully automated
Participant	Shipment 3	V1_45	PCR/NAT	ROCHE DIAGNOSTICS	103					ORF1ab		Roche: Cobas 6800	22	25	COBAS SARS-CoV-2 Test	fully automated
Participant	Shipment 3	V1_45	PCR/NAT	ROCHE DIAGNOSTICS	103					ORF1ab		Roche: Cobas 6800	21.4	24.8	COBAS SARS-CoV-2 Test	fully automated
Participant	Shipment 3	V1_46	PCR/NAT	BECTON DICKINSON	111	Real Time PCR (by probes)		extraction included in test kit		N gene		Becton Dickinson: all devices	20.7	24.3	BD SARS-CoV-2	fully automated
Participant	Shipment 3	V1_47	PCR/NAT	APPLIED BIOSYSTEMS	117	Real Time PCR (TaqMan format)	10	Promega: Maxwell 16 Viral Total Nucleic Acid Purification Kit	15	N gene		Applied Biosystems: QuantStudio 5	22.5	25.7	TaqPath COVID-19 RT-PCR Kit
Participant	Shipment 3	V1_47	PCR/NAT	APPLIED BIOSYSTEMS	117	Real Time PCR (TaqMan format)	10	Promega: Maxwell 16 Viral Total Nucleic Acid Purification Kit	15	S gene		Applied Biosystems: QuantStudio 5	23.7	26.7	TaqPath COVID-19 RT-PCR Kit
Participant	Shipment 3	V1_47	PCR/NAT	APPLIED BIOSYSTEMS	117	Real Time PCR (TaqMan format)	10	Promega: Maxwell 16 Viral Total Nucleic Acid Purification Kit	15	ORF1ab		Applied Biosystems: QuantStudio 5	23.2	26.5	TaqPath COVID-19 RT-PCR Kit
Participant	Shipment 3	V1_48	PCR/NAT	ROCHE DIAGNOSTICS	129					E gene		Roche: Light Cycler	21.9	25.3	COBAS SARS-CoV-2 Test	fully automated
Participant	Shipment 3	V1_48	PCR/NAT	ROCHE DIAGNOSTICS	129					ORF1ab		Roche: Cobas 6800	21.6	24.8	COBAS SARS-CoV-2 Test	fully automated
Participant	Shipment 3	V1_49	PCR/NAT	SEEGENE	111	Real Time PCR (melting curve analysis)	10	other extratction kits	10	RdRP gene		BioRad: CFX	20.4	24	Allplex SARS-CoV-2/FluA/FluB/RSV Assay
Participant	Shipment 3	V1_49	PCR/NAT	SEEGENE	111	Real Time PCR (melting curve analysis)	10	other extratction kits	10	N gene		BioRad: CFX	20.3	23.6	Allplex SARS-CoV-2/FluA/FluB/RSV Assay
Participant	Shipment 3	V1_49	PCR/NAT	SEEGENE	111	Real Time PCR (melting curve analysis)	10	other extratction kits	10	S gene		BioRad: CFX	20.3	23.2	Allplex SARS-CoV-2/FluA/FluB/RSV Assay
Participant	Shipment 3	V1_49	PCR/NAT	ELITech	111	Real Time PCR (melting curve analysis)	100	other extratction kits	30	E gene		EliTech: Ingenius	23.2	30.3	GeneFinder COVID-19 Plus
Participant	Shipment 3	V1_49	PCR/NAT	ELITech	111	Real Time PCR (melting curve analysis)	100	other extratction kits	30	RdRP gene		EliTech: Ingenius	23.2	29.6	GeneFinder COVID-19 Plus
Participant	Shipment 3	V1_49	PCR/NAT	ELITech	111	Real Time PCR (melting curve analysis)	100	other extratction kits	30	N gene		EliTech: Ingenius	23.7	28	GeneFinder COVID-19 Plus
Participant	Shipment 3	V1_49	PCR/NAT	SEEGENE	112	Real Time PCR (melting curve analysis)	10	other extratction kits	10	RdRP gene		BioRad: CFX	17.4	20.7	Allplex SARS-CoV-2/FluA/FluB/RSV Assay
Participant	Shipment 3	V1_49	PCR/NAT	SEEGENE	112	Real Time PCR (melting curve analysis)	10	other extratction kits	10	N gene		BioRad: CFX	17.5	21	Allplex SARS-CoV-2/FluA/FluB/RSV Assay
Participant	Shipment 3	V1_49	PCR/NAT	SEEGENE	112	Real Time PCR (melting curve analysis)	10	other extratction kits	10	S gene		BioRad: CFX	17.4	20.7	Allplex SARS-CoV-2/FluA/FluB/RSV Assay
Participant	Shipment 3	V1_49	PCR/NAT	ELITech	112	Real Time PCR (melting curve analysis)	5	other extratction kits	15	E gene		Abbott: m2000rt	22	25	GeneFinder COVID-19 Plus
Participant	Shipment 3	V1_49	PCR/NAT	ELITech	112	Real Time PCR (melting curve analysis)	5	other extratction kits	15	RdRP gene		Abbott: m2000rt	25	29	GeneFinder COVID-19 Plus
Participant	Shipment 3	V1_49	PCR/NAT	ELITech	112	Real Time PCR (melting curve analysis)	5	other extratction kits	15	N gene		Abbott: m2000rt	23	27	GeneFinder COVID-19 Plus
Participant	Shipment 3	V1_49	PCR/NAT	SEEGENE	125	Real Time PCR (melting curve analysis)	10	Seegene: STARMag 96x4 Universal Cartridge Kit	10	RdRP gene		BioRad: CFX	24.4	28.1	Allplex SARS-CoV-2/FluA/FluB/RSV Assay
Participant	Shipment 3	V1_49	PCR/NAT	SEEGENE	125	Real Time PCR (melting curve analysis)	10	Seegene: STARMag 96x4 Universal Cartridge Kit	10	N gene		BioRad: CFX	23.1	26.5	Allplex SARS-CoV-2/FluA/FluB/RSV Assay
Participant	Shipment 3	V1_49	PCR/NAT	SEEGENE	125	Real Time PCR (melting curve analysis)	10	Seegene: STARMag 96x4 Universal Cartridge Kit	10	S gene		BioRad: CFX	24.6	28.4	Allplex SARS-CoV-2/FluA/FluB/RSV Assay
Participant	Shipment 3	V1_50	PCR/NAT	ALTONA DIAGNOSTIC	105	Real Time PCR (TaqMan format)	45	Altona: Diagnostics AltoStar Purification Kit 1.5	20	E gene		Altona Diagnostics: AltoStar	21.9	25	AltoStar SARS-CoV-2 RT-PCR Kit 1.5
Participant	Shipment 3	V1_50	PCR/NAT	ALTONA DIAGNOSTIC	105	Real Time PCR (TaqMan format)	45	Altona: Diagnostics AltoStar Purification Kit 1.5	20	S gene		Altona Diagnostics: AltoStar	21.3	24.4	AltoStar SARS-CoV-2 RT-PCR Kit 1.5
Participant	Shipment 3	V1_51	PCR/NAT	ALTONA DIAGNOSTIC	104	Real Time PCR (LightCycler)	10	Roche: MagNA Pure 96 DNA and Viral NA Small Volume Kit	20	E gene		Roche: Light Cycler	23.1	26.3	RealStar SARS-CoV-2 RT-PCR Kit 1.0
Participant	Shipment 3	V1_51	PCR/NAT	ALTONA DIAGNOSTIC	104	Real Time PCR (LightCycler)	10	Roche: MagNA Pure 96 DNA and Viral NA Small Volume Kit	20	S gene		Roche: Light Cycler	22.5	25.6	RealStar SARS-CoV-2 RT-PCR Kit 1.0
Participant	Shipment 3	V1_51	PCR/NAT	TIB MOLBIOL	105	Real Time PCR (LightCycler)	5	Roche: MagNA Pure 96 DNA and Viral NA Small Volume Kit	15	E gene		Roche: Light Cycler	23.6	26.9	LightMix Modular SARS and Wuhan CoV E-gene
Participant	Shipment 3	V1_51	PCR/NAT	TIB MOLBIOL	105	Real Time PCR (LightCycler)	5	Roche: MagNA Pure 96 DNA and Viral NA Small Volume Kit	15	RdRP gene		Roche: Light Cycler	29.7	33.2	LightMix Modular Wuhan CoV RdRP-gene
Participant	Shipment 3	V1_51	PCR/NAT	ALTONA DIAGNOSTIC	111	Real Time PCR (LightCycler)	10	Roche: MagNA Pure 96 DNA and Viral NA Small Volume Kit	20	E gene		Roche: Light Cycler	22.6	25.8	RealStar SARS-CoV-2 RT-PCR Kit 1.0
Participant	Shipment 3	V1_51	PCR/NAT	ALTONA DIAGNOSTIC	111	Real Time PCR (LightCycler)	10	Roche: MagNA Pure 96 DNA and Viral NA Small Volume Kit	20	S gene		Roche: Light Cycler	21.9	25	RealStar SARS-CoV-2 RT-PCR Kit 1.0
Participant	Shipment 3	V1_52	PCR/NAT	SEEGENE	104	Real Time PCR (by probes)	10	Promega: Maxwell 16 Viral Total Nucleic Acid Purification Kit	10	RdRP gene		BioRad: CFX	22.1	26.5	Allplex SARS-CoV-2/FluA/FluB/RSV Assay
Participant	Shipment 3	V1_52	PCR/NAT	SEEGENE	104	Real Time PCR (by probes)	10	Promega: Maxwell 16 Viral Total Nucleic Acid Purification Kit	10	N gene		BioRad: CFX	21.6	27.2	Allplex SARS-CoV-2/FluA/FluB/RSV Assay
Participant	Shipment 3	V1_52	PCR/NAT	SEEGENE	104	Real Time PCR (by probes)	10	Promega: Maxwell 16 Viral Total Nucleic Acid Purification Kit	10	S gene		BioRad: CFX	22.3	26.3	Allplex SARS-CoV-2/FluA/FluB/RSV Assay
Participant	Shipment 3	V1_52	PCR/NAT	R-BIOPHARM	104	Real Time PCR (TaqMan format)	5	Promega: Maxwell 16 LEV Blood DNA Kit	20	E gene		Abbott: m2000rt	20.4	23.6	RIDA GENE SARS-CoV-2
Participant	Shipment 3	V1_52	PCR/NAT	R-BIOPHARM	104	Real Time PCR (TaqMan format)	10	other extratction kits	20	E gene		Abbott: m2000rt	18.9	22.9	RIDA GENE SARS-CoV-2
Participant	Shipment 3	V1_52	PCR/NAT	ABBOTT	118	Real Time PCR (TaqMan format)	40	Abbott: mSample Preparation Systems DNA	40	Other genes		Abbott: m2000rt	10.2	13.3	RealTime SARS-CoV-2	fully automated
Participant	Shipment 3	V1_53	PCR/NAT	CEPHEID	102	Commercial assay system		extraction included in test kit		Other genes		Cepheid:all devices	20.8	23.9	Xpert Xpress SARS-CoV-2/Flu/RSV	fully automated
Participant	Shipment 3	V1_54	PCR/NAT	MIKROGEN	103	Real Time PCR (LightCycler)		Roche: MagNA Pure 96 DNA and Viral NA Small Volume Kit		E gene		Roche: Light Cycler	20.3	23.6	ampliCube Respiratory Flu & SARS-CoV-2 LC
Participant	Shipment 3	V1_54	PCR/NAT	MIKROGEN	103	Real Time PCR (LightCycler)		Roche: MagNA Pure 96 DNA and Viral NA Small Volume Kit		ORF1ab		Roche: Light Cycler	21.8	25.1	ampliCube Respiratory Flu & SARS-CoV-2 LC
Participant	Shipment 3	V1_54	PCR/NAT	CERTEST BIOTEC	103	Real Time PCR (TaqMan format)				N gene		Becton Dickinson: all devices	21	24.9	VIASURE SARS-CoV-2 (N1 + N2)	fully automated
Participant	Shipment 3	V1_54	PCR/NAT	MIKROGEN	117	Real Time PCR (LightCycler)		Roche: MagNA Pure 96 DNA and Viral NA Small Volume Kit		E gene		Roche: Cobas 4800	20.8	24.2	ampliCube Respiratory Flu & SARS-CoV-2
Participant	Shipment 3	V1_54	PCR/NAT	MIKROGEN	117	Real Time PCR (LightCycler)		Roche: MagNA Pure 96 DNA and Viral NA Small Volume Kit		ORF1ab		Roche: Cobas 4800	21.7	25.1	ampliCube Respiratory Flu & SARS-CoV-2
Participant	Shipment 3	V1_54	PCR/NAT	BECTON DICKINSON	117	Real Time PCR (TaqMan format)				N gene		Becton Dickinson: all devices	21.9	24.8	BD SARS-CoV-2	fully automated
Participant	Shipment 3	V1_55	PCR/NAT	PATHOFINDER	104	Real Time PCR (TaqMan format)	5	other extratction kits	20	RdRP gene		Other devices	27.2	30.1	RealAccurate Quadruplex SARS-CoV-2 PCR Kit
Participant	Shipment 3	V1_55	PCR/NAT	PATHOFINDER	104	Real Time PCR (TaqMan format)	5	other extratction kits	20	N gene		Other devices	27.8	30.8	RealAccurate Quadruplex SARS-CoV-2 PCR Kit
Participant	Shipment 3	V1_55	PCR/NAT	R-BIOPHARM	104	Real Time PCR (by probes)	5	Promega: Maxwell 16 Blood DNA Purification Kit	20	E gene		Other devices	24	27.2	RIDA GENE SARS-CoV-2
Participant	Shipment 3	V1_55	PCR/NAT	CEPHEID	106	Real Time PCR (by probes)		extraction included in test kit		E gene		Cepheid:all devices	21.4	24.4	Xpert Xpress SARS-CoV-2	fully automated
Participant	Shipment 3	V1_55	PCR/NAT	CEPHEID	106	Real Time PCR (by probes)		extraction included in test kit		N gene		Cepheid:all devices	23.6	26.6	Xpert Xpress SARS-CoV-2	fully automated
Participant	Shipment 3	V1_56	PCR/NAT	R-BIOPHARM		Commercial assay system		Macherey-Nagel: NucleoMag RNA		RdRP gene		Other devices	20.2	24.3	RIDA GENE Flu & SARS-CoV-2
Participant	Shipment 3	V1_56	PCR/NAT	R-BIOPHARM		Commercial assay system		Macherey-Nagel: NucleoMag Virus		E gene		Other devices	21.4	25.2	RIDA GENE Flu & SARS-CoV-2
Participant	Shipment 3	V1_56	PCR/NAT	R-BIOPHARM		Commercial assay system		Hain Lifescience: GXT NA Extraction Kits		E gene		Other devices	18.7	22.6	RIDA GENE Flu & SARS-CoV-2
Participant	Shipment 3	V1_56	PCR/NAT	R-BIOPHARM		Commercial assay system		Hain Lifescience: GXT NA Extraction Kits		RdRP gene		Other devices	19.4	22.9	RIDA GENE Flu & SARS-CoV-2
Participant	Shipment 3	V1_56	PCR/NAT	CEPHEID		Commercial assay system				E gene		Cepheid:all devices	21.2	25.3	Xpert Xpress SARS-CoV-2	fully automated
Participant	Shipment 3	V1_56	PCR/NAT	CEPHEID		Commercial assay system				N gene		Cepheid:all devices	23.5	27.7	Xpert Xpress SARS-CoV-2	fully automated
Participant	Shipment 3	V1_57	PCR/NAT	CEPHEID	113	Commercial assay system				E gene			21.2	24.4	Xpert Xpress SARS-CoV-2	fully automated
Participant	Shipment 3	V1_57	PCR/NAT	CEPHEID	113	Commercial assay system				N gene			23.3	26.6	Xpert Xpress SARS-CoV-2	fully automated
Participant	Shipment 3	V1_58	PCR/NAT	BIOTECON DIAGNOSTICS	102	Real Time PCR (LightCycler)	10	other extratction kits	15	RdRP gene		Roche: Light Cycler	23.1	26.5	microproof SARS-CoV-2 Identification Kit
Participant	Shipment 3	V1_58	PCR/NAT	CERTEST BIOTEC	102		200			N gene		Becton Dickinson: all devices	21.5	25.1	VIASURE SARS-CoV-2 (N1 + N2)	fully automated
Participant	Shipment 3	V1_58	PCR/NAT	CEPHEID	102		200			Other genes		Cepheid:all devices	20.7	24.1	Xpert Xpress SARS-CoV-2/Flu/RSV	fully automated
Participant	Shipment 3	V1_59	PCR/NAT	ROCHE DIAGNOSTICS	102	Real Time PCR (LightCycler)				ORF1ab		Roche: Cobas 6800	22	25.3	COBAS SARS-CoV-2 Test	fully automated
Participant	Shipment 3	V1_59	PCR/NAT	ALTONA DIAGNOSTIC	102	Real Time PCR (LightCycler)		Analytik Jena: INNUPREP RNA-Virus Plus		S gene		Roche: Light Cycler	20.7	24.2	RealStar SARS-CoV-2 RT-PCR Kit 1.0
Participant	Shipment 3	V1_59	PCR/NAT	R-BIOPHARM	102	Real Time PCR (LightCycler)		Analytik Jena: INNUPREP RNA-Virus Plus		E gene		Roche: Light Cycler	22	25.4	RIDA GENE SARS-CoV-2
Participant	Shipment 3	V1_59	PCR/NAT	ALTONA DIAGNOSTIC	112	Real Time PCR (LightCycler)		other extratction kits		S gene		Roche: Light Cycler	19.5	22.7	RealStar SARS-CoV-2 RT-PCR Kit 1.0
Participant	Shipment 3	V1_59	PCR/NAT	R-BIOPHARM	112	Real Time PCR (LightCycler)		other extratction kits		E gene		Roche: Light Cycler	20.7	24.5	RIDA GENE SARS-CoV-2
Participant	Shipment 3	V1_60	PCR/NAT	TIB MOLBIOL	103	Real Time PCR (by probes)	10	other extratction kits	10	E gene		BioRad: CFX	20.3	24	LightMix Sarbeco E-gene
Participant	Shipment 3	V1_60	PCR/NAT	CEPHEID	103	Commercial assay system		extraction included in test kit		E gene		Cepheid:all devices	21.3	24.4	Xpert Xpress SARS-CoV-2	fully automated
Participant	Shipment 3	V1_60	PCR/NAT	CEPHEID	103	Commercial assay system		extraction included in test kit		N gene		Cepheid:all devices	23.6	26.8	Xpert Xpress SARS-CoV-2	fully automated
Participant	Shipment 3	V1_60	PCR/NAT	TIB MOLBIOL	105	Real Time PCR (by probes)	9	Promega: Maxwell 16 Viral Total Nucleic Acid Purification Kit	11	E gene		BioRad: CFX	25.3	28.6	LightMix Sarbeco E-gene
Participant	Shipment 3	V1_60	PCR/NAT	CERTEST BIOTEC	105	Commercial assay system		extraction included in test kit		N gene	N1	Becton Dickinson: all devices	20.3	24.1	VIASURE SARS-CoV-2 (N1 + N2)	fully automated
Participant	Shipment 3	V1_60	PCR/NAT	CERTEST BIOTEC	105	Commercial assay system		extraction included in test kit		N gene	N2	Becton Dickinson: all devices	21.6	26	VIASURE SARS-CoV-2 (N1 + N2)	fully automated
Participant	Shipment 3	V1_61	PCR/NAT	TIB MOLBIOL	104					E gene		Qiagen: RotorGene	21.5	24.9	LightMix Modular SARS and Wuhan CoV E-gene
Participant	Shipment 3	V1_61	PCR/NAT	TIB MOLBIOL	104					RdRP gene		Qiagen: RotorGene	24.3	28.9	LightMix Modular Wuhan CoV RdRP-gene
Participant	Shipment 3	V1_61	PCR/NAT	PATHOFINDER	104					RdRP gene		Qiagen: RotorGene	32.8	35	RealAccurate Quadruplex SARS-CoV-2 PCR Kit
Participant	Shipment 3	V1_61	PCR/NAT	CEPHEID	104					Other genes			27.7	24.3	Xpert Xpress SARS-CoV-2/Flu/RSV
Participant	Shipment 3	V1_62	PCR/NAT	ROCHE DIAGNOSTICS	105					E gene		Roche: Cobas 6800	22	25	COBAS SARS-CoV-2 & Influenza A/B	fully automated
Participant	Shipment 3	V1_62	PCR/NAT	ROCHE DIAGNOSTICS	105					ORF1ab		Roche: Cobas 6800	22	25	COBAS SARS-CoV-2 & Influenza A/B	fully automated
Participant	Shipment 3	V1_62	PCR/NAT	ROCHE DIAGNOSTICS	105					E gene		Roche: Cobas 6800	22	25	COBAS SARS-CoV-2 Test	fully automated
Participant	Shipment 3	V1_62	PCR/NAT	ROCHE DIAGNOSTICS	105					ORF1ab		Roche: Cobas 6800	21	24	COBAS SARS-CoV-2 Test	fully automated
Participant	Shipment 3	V1_62	PCR/NAT	TIB MOLBIOL	105	Real Time PCR (LightCycler)	50	Roche: MagNa Pure 24 Total NA Isolation Kit	15	E gene		Roche: other devices	22	26	LightMix Modular SARS and Wuhan CoV E-gene
Participant	Shipment 3	V1_62	PCR/NAT	TIB MOLBIOL	105	Real Time PCR (LightCycler)	50	Roche: MagNa Pure 24 Total NA Isolation Kit	15	RdRP gene		Roche: other devices	26	30	LightMix Modular Wuhan CoV RdRP-gene
Participant	Shipment 3	V1_62	PCR/NAT	VELA DIAGNOSTICS	105					N gene		Qiagen: RotorGene	19	23	ViroKey SARS-CoV-2 RT-PCR Test
Participant	Shipment 3	V1_62	PCR/NAT	VELA DIAGNOSTICS	105					Other genes		Qiagen: RotorGene	17	20	ViroKey SARS-CoV-2 RT-PCR Test
Participant	Shipment 3	V1_62	PCR/NAT	MIKROGEN	106			other extratction kits		ORF1ab		Roche: other devices	25	28	ampliCube Coronavirus Panel
Participant	Shipment 3	V1_63	PCR/NAT	BECTON DICKINSON						N gene			20.4	23.5	BD SARS-CoV-2	fully automated
Participant	Shipment 3	V1_63	PCR/NAT	BECTON DICKINSON						N gene			21.4	24.6	BD SARS-CoV-2	fully automated
Participant	Shipment 3	V1_63	PCR/NAT	ABACUS DIAGNOSTICA						E gene			31.3	34.8	GenomEra SARS-CoV-2
Participant	Shipment 3	V1_63	PCR/NAT	ABACUS DIAGNOSTICA						RdRP gene			30.9	33.5	GenomEra SARS-CoV-2
Participant	Shipment 3	V1_64	PCR/NAT	SEEGENE		Real Time PCR (TaqMan format)		Analytik Jena: INNUPREP RNA-Virus Plus		RdRP gene		BioRad: CFX	22	25.4	Allplex SARS-CoV-2/FluA/FluB/RSV Assay
Participant	Shipment 3	V1_64	PCR/NAT	SEEGENE		Real Time PCR (TaqMan format)		Analytik Jena: INNUPREP RNA-Virus Plus		N gene		BioRad: CFX	21.7	24.1	Allplex SARS-CoV-2/FluA/FluB/RSV Assay
Participant	Shipment 3	V1_64	PCR/NAT	SEEGENE		Real Time PCR (TaqMan format)		Analytik Jena: INNUPREP RNA-Virus Plus		S gene		BioRad: CFX	21.1	24.4	Allplex SARS-CoV-2/FluA/FluB/RSV Assay
Participant	Shipment 3	V1_64	PCR/NAT	HOLOGIC		other amplification assay				ORF1ab		Hologic: Panther	1167	1173	Aptima SARS-CoV-2 Assay (Panther)
Participant	Shipment 3	V1_65	PCR/NAT	SEEGENE	117					E gene			21.5	25.2	Allplex 2019 n-CoV Assay
Participant	Shipment 3	V1_65	PCR/NAT	SEEGENE	117					E gene			19	22.4	Allplex 2019 n-CoV Assay
Participant	Shipment 3	V1_65	PCR/NAT	SEEGENE	117					RdRP gene			24.9	28.7	Allplex 2019 n-CoV Assay
Participant	Shipment 3	V1_65	PCR/NAT	SEEGENE	117					RdRP gene			21.6	25.1	Allplex 2019 n-CoV Assay
Participant	Shipment 3	V1_65	PCR/NAT	SEEGENE	117					N gene			22.7	26.5	Allplex 2019 n-CoV Assay
Participant	Shipment 3	V1_65	PCR/NAT	SEEGENE	117					N gene			21.4	24.6	Allplex 2019 n-CoV Assay
Participant	Shipment 3	V1_65	PCR/NAT	Priv. Inst. f. Immunol. u. Mol.genetik	117					E gene			19	22.3	AmpliGnost SARS-CoV-2 E-/RdRP-Gen
Participant	Shipment 3	V1_65	PCR/NAT	Priv. Inst. f. Immunol. u. Mol.genetik	117					RdRP gene			18.3	21.7	AmpliGnost SARS-CoV-2 E-/RdRP-Gen
Participant	Shipment 3	V1_65	PCR/NAT	Priv. Inst. f. Immunol. u. Mol.genetik	119					E gene			18.1	21	AmpliGnost SARS-CoV-2 E-/RdRP-Gen
Participant	Shipment 3	V1_65	PCR/NAT	Priv. Inst. f. Immunol. u. Mol.genetik	119					RdRP gene			17.5	20.3	AmpliGnost SARS-CoV-2 E-/RdRP-Gen
Participant	Shipment 3	V1_66	PCR/NAT	SEEGENE	103	Commercial assay system	50	Qiagen: EZ1 Virus Mini Kit v2.0	10	RdRP gene		BioRad: CFX	23.8	27.1	Allplex SARS-CoV-2/FluA/FluB/RSV Assay
Participant	Shipment 3	V1_66	PCR/NAT	SEEGENE	103	Commercial assay system	50	Qiagen: EZ1 Virus Mini Kit v2.0	10	N gene		BioRad: CFX	21.6	24.5	Allplex SARS-CoV-2/FluA/FluB/RSV Assay
Participant	Shipment 3	V1_66	PCR/NAT	SEEGENE	103	Commercial assay system	50	Qiagen: EZ1 Virus Mini Kit v2.0	10	S gene		BioRad: CFX	20.9	23.8	Allplex SARS-CoV-2/FluA/FluB/RSV Assay
Participant	Shipment 3	V1_66	PCR/NAT	ROCHE DIAGNOSTICS	103	Commercial assay system				Other genes		Roche: Cobas Liat	17.1	20.5	COBAS SARS-CoV-2 & Influenza A/B	fully automated
Participant	Shipment 3	V1_66	PCR/NAT	ROCHE DIAGNOSTICS	103	Commercial assay system				E gene		Roche: Cobas 6800	22.8	26.1	COBAS SARS-CoV-2 Test	fully automated
Participant	Shipment 3	V1_66	PCR/NAT	ROCHE DIAGNOSTICS	103	Commercial assay system				ORF1ab		Roche: Cobas 6800	22.3	25.7	COBAS SARS-CoV-2 Test	fully automated
Participant	Shipment 3	V1_66	PCR/NAT	TIB MOLBIOL	103	Real Time PCR (LightCycler)	50	Roche: MagNA Pure 96 DNA and Viral NA Small Volume Kit		E gene		Roche: Light Cycler	22.6	25.9	LightMix Modular SARS and Wuhan CoV E-gene
Participant	Shipment 3	V1_66	PCR/NAT	TIB MOLBIOL	103	Real Time PCR (LightCycler)	50	Roche: MagNA Pure 96 DNA and Viral NA Small Volume Kit		RdRP gene		Roche: Light Cycler	27.2	31.2	LightMix Modular Wuhan CoV RdRP-gene
Participant	Shipment 3	V1_66	PCR/NAT	ALTONA DIAGNOSTIC	103	Commercial assay system		Altona: Diagnostics AltoStar Purification Kit 1.5		E gene		BioRad: CFX	24.3	27.2	RealStar SARS-CoV-2 RT-PCR Kit 1.0
Participant	Shipment 3	V1_66	PCR/NAT	ALTONA DIAGNOSTIC	103	Commercial assay system		Altona: Diagnostics AltoStar Purification Kit 1.5		S gene		BioRad: CFX	23.5	26.3	RealStar SARS-CoV-2 RT-PCR Kit 1.0
Participant	Shipment 3	V1_66	PCR/NAT	CEPHEID	103	Commercial assay system				E gene		Cepheid:all devices	21.7	24.5	Xpert Xpress SARS-CoV-2	fully automated
Participant	Shipment 3	V1_66	PCR/NAT	CEPHEID	103	Commercial assay system				N gene		Cepheid:all devices	23.9	26.8	Xpert Xpress SARS-CoV-2	fully automated
Participant	Shipment 3	V1_67	PCR/NAT	EIGENE HERSTELLUNG		Hybridization with laelled probe	90	Qiagen: QIAsymphony DSP Virus/Pathogen Mini Kit	8	N gene		Applied Biosystems: other devices	19.6	22.9	IN-HOUSE	IN-HOUSE
Participant	Shipment 3	V1_68	PCR/NAT	LUMINEX	132					N gene		Luminex:other devices	23.7	27	ARIES SARS-CoV-2 Assay	fully automated
Participant	Shipment 3	V1_69	PCR/NAT	SEEGENE	86	Real Time PCR (by probes)	10	other extratction kits	10	RdRP gene		Other devices	23.5	26.5	Allplex SARS-CoV-2/FluA/FluB/RSV Assay
Participant	Shipment 3	V1_69	PCR/NAT	SEEGENE	86	Real Time PCR (by probes)	10	other extratction kits	10	N gene		Other devices	22.4	25.2	Allplex SARS-CoV-2/FluA/FluB/RSV Assay
Participant	Shipment 3	V1_69	PCR/NAT	SEEGENE	86	Real Time PCR (by probes)	10	other extratction kits	10	S gene		Other devices	23.5	26.4	Allplex SARS-CoV-2/FluA/FluB/RSV Assay
Participant	Shipment 3	V1_69	PCR/NAT	BECTON DICKINSON	86	Real Time PCR (by probes)		extraction included in test kit		N gene	N1	Becton Dickinson: all devices	20.4	23.6	BD SARS-CoV-2	fully automated
Participant	Shipment 3	V1_69	PCR/NAT	BECTON DICKINSON	86	Real Time PCR (by probes)		extraction included in test kit		N gene	N2	Becton Dickinson: all devices	21.5	25	BD SARS-CoV-2	fully automated
Participant	Shipment 3	V1_70	PCR/NAT	ABBOTT	103					Other genes		Abbott: Alinity	22.3	26.2	Alinity m SARS-CoV-2 Assay	fully automated
Participant	Shipment 3	V1_70	PCR/NAT	SEEGENE	103					RdRP gene		Other devices	22.4	25.4	Allplex SARS-CoV-2/FluA/FluB/RSV Assay
Participant	Shipment 3	V1_70	PCR/NAT	SEEGENE	103					N gene		Other devices	21.4	24.1	Allplex SARS-CoV-2/FluA/FluB/RSV Assay
Participant	Shipment 3	V1_70	PCR/NAT	SEEGENE	103					S gene		Other devices	22.4	25.1	Allplex SARS-CoV-2/FluA/FluB/RSV Assay
Participant	Shipment 3	V1_70	PCR/NAT	CEPHEID	105					E gene			21.2	24.4	Xpert Xpress SARS-CoV-2	fully automated
Participant	Shipment 3	V1_70	PCR/NAT	CEPHEID	105					N gene			23.4	26.6	Xpert Xpress SARS-CoV-2	fully automated
Participant	Shipment 3	V1_70	PCR/NAT	EIGENE HERSTELLUNG	106					RdRP gene			26.3	29.5	IN-HOUSE	IN-HOUSE
Participant	Shipment 3	V1_70	PCR/NAT	TIB MOLBIOL	106					E gene			22.4	25.7	LightMix Modular SARS and Wuhan CoV E-gene
Participant	Shipment 3	V1_71	PCR/NAT	MIKROGEN	116	Real Time PCR (LightCycler)	10	Roche: MagNA Pure 96 DNA and Viral NA Small Volume Kit	15	E gene		Roche: Light Cycler	21.9	24.4	ampliCube Coronavirus SARS-CoV-2
Participant	Shipment 3	V1_71	PCR/NAT	DIASORIN	116	Real Time PCR (by probes)	50		50	S gene		DiaSorin: LIAISON MDX	18.3	21.1	Simplexa COVID-19 Direct Kit
Participant	Shipment 3	V1_72	PCR/NAT	R-BIOPHARM	111	Real Time PCR (LightCycler)	50	other extratction kits		E gene		Roche: Light Cycler	24.5	28.2	RIDA GENE SARS-CoV-2
Participant	Shipment 3	V1_73	PCR/NAT	MIKROGEN	110	Real Time PCR (by probes)	10	other extratction kits	15	E gene		Roche: Light Cycler	23.6	26.4	ampliCube Coronavirus SARS-CoV-2
Participant	Shipment 3	V1_73	PCR/NAT	MIKROGEN	110	Real Time PCR (by probes)	10	other extratction kits	15	ORF1ab		Roche: Light Cycler	23.5	26.5	ampliCube Coronavirus SARS-CoV-2
Participant	Shipment 3	V1_74	PCR/NAT	R-BIOPHARM	103	Real Time PCR (LightCycler)	5	Roche: MagNA Pure 96 DNA and Viral NA Small Volume Kit	20	E gene		Roche: Light Cycler	23.7	26.9	RIDA GENE SARS-CoV-2
Participant	Shipment 3	V1_74	PCR/NAT	R-BIOPHARM	103	Real Time PCR (LightCycler)	5	other extratction kits	20	E gene		Roche: Light Cycler	23.4	25.7	RIDA GENE SARS-CoV-2
Participant	Shipment 3	V1_75	PCR/NAT	MIKROGEN	103	Real Time PCR (TaqMan format)	10	Altona: Diagnostics ExtraStar Purification Kit 1.0	15	ORF1ab		BioRad: CFX	22	25.2	ampliCube Coronavirus SARS-CoV-2
Participant	Shipment 3	V1_75	PCR/NAT	ROCHE DIAGNOSTICS	118	Real Time PCR (TaqMan format)		other extratction kits		ORF1ab		Roche: Cobas 6800	22.3	25.5	COBAS SARS-CoV-2 Test	fully automated
Participant	Shipment 3	V1_76	PCR/NAT	MIKROGEN	103	Real Time PCR (LightCycler)	10	Roche: MagNA Pure 96 DNA and Viral NA Small Volume Kit	15	E gene		Roche: Light Cycler	21.1	24.1	ampliCube Coronavirus SARS-CoV-2
Participant	Shipment 3	V1_77		EIGENE HERSTELLUNG	152	Real Time PCR (by probes)	12	Hain Lifescience: GXT NA Extraction Kits	8	RdRP gene		Hain: all devices	25.9	29.2	IN-HOUSE	IN-HOUSE
Participant	Shipment 3	V1_78	PCR/NAT	SEEGENE		Real Time PCR (by probes)		Invitrogen: MagMAX Viral RNA Isolation Kit		RdRP gene		BioRad: CFX	20.6	23.7	Allplex SARS-CoV-2/FluA/FluB/RSV Assay
Participant	Shipment 3	V1_78	PCR/NAT	SEEGENE		Real Time PCR (by probes)		Invitrogen: MagMAX Viral RNA Isolation Kit		N gene		BioRad: CFX	19.6	22.9	Allplex SARS-CoV-2/FluA/FluB/RSV Assay
Participant	Shipment 3	V1_78	PCR/NAT	SEEGENE		Real Time PCR (by probes)		Invitrogen: MagMAX Viral RNA Isolation Kit		S gene		BioRad: CFX	19.9	22.8	Allplex SARS-CoV-2/FluA/FluB/RSV Assay
Participant	Shipment 3	V1_78	PCR/NAT	SEEGENE		Real Time PCR (by probes)		Qiagen: QIAamp Viral RNA Mini Kit		RdRP gene		BioRad: CFX	21.2	23.8	Allplex SARS-CoV-2/FluA/FluB/RSV Assay
Participant	Shipment 3	V1_78	PCR/NAT	SEEGENE		Real Time PCR (by probes)		Qiagen: QIAamp Viral RNA Mini Kit		N gene		BioRad: CFX	21.9	23.7	Allplex SARS-CoV-2/FluA/FluB/RSV Assay
Participant	Shipment 3	V1_78	PCR/NAT	SEEGENE		Real Time PCR (by probes)		Qiagen: QIAamp Viral RNA Mini Kit		S gene		BioRad: CFX	20.1	22.3	Allplex SARS-CoV-2/FluA/FluB/RSV Assay
Participant	Shipment 3	V1_78	PCR/NAT	SEEGENE		Real Time PCR (by probes)		Seegene: STARMag 96x4 Universal Cartridge Kit		RdRP gene		BioRad: CFX	22.8	25.4	Allplex SARS-CoV-2/FluA/FluB/RSV Assay
Participant	Shipment 3	V1_78	PCR/NAT	SEEGENE		Real Time PCR (by probes)		Seegene: STARMag 96x4 Universal Cartridge Kit		N gene		BioRad: CFX	22.1	24.7	Allplex SARS-CoV-2/FluA/FluB/RSV Assay
Participant	Shipment 3	V1_78	PCR/NAT	SEEGENE		Real Time PCR (by probes)		Seegene: STARMag 96x4 Universal Cartridge Kit		S gene		BioRad: CFX	21.7	24.6	Allplex SARS-CoV-2/FluA/FluB/RSV Assay
Participant	Shipment 3	V1_78	PCR/NAT	EIGENE HERSTELLUNG		Real Time PCR (LightCycler)		Invitrogen: MagMAX Total Nucleic Acid Isolation Kit		N gene		Roche: Light Cycler	22	25.1	IN-HOUSE	IN-HOUSE
Participant	Shipment 3	V1_78	PCR/NAT	EIGENE HERSTELLUNG		Real Time PCR (LightCycler)		Invitrogen: MagMAX Viral RNA Isolation Kit		N gene		Other devices	21.5	24.6	IN-HOUSE	IN-HOUSE
Participant	Shipment 3	V1_78	PCR/NAT	EIGENE HERSTELLUNG		Real Time PCR (LightCycler)		Qiagen: QIAamp Viral RNA Mini Kit		N gene		Roche: Light Cycler	21.6	24.5	IN-HOUSE	IN-HOUSE
Participant	Shipment 3	V1_78	PCR/NAT	EIGENE HERSTELLUNG		Real Time PCR (LightCycler)		Qiagen: QIAamp Viral RNA Mini Kit		N gene		Other devices	21.2	24.1	IN-HOUSE	IN-HOUSE
Participant	Shipment 3	V1_78	PCR/NAT	EIGENE HERSTELLUNG		Real Time PCR (LightCycler)		Seegene: STARMag 96x4 Universal Cartridge Kit		N gene		Roche: Light Cycler	23.8	26.4	IN-HOUSE	IN-HOUSE
Participant	Shipment 3	V1_78	PCR/NAT	EIGENE HERSTELLUNG		Real Time PCR (LightCycler)		Seegene: STARMag 96x4 Universal Cartridge Kit		N gene		Other devices	23.2	26	IN-HOUSE	IN-HOUSE
Participant	Shipment 3	V1_78	PCR/NAT	TIB MOLBIOL		Real Time PCR (LightCycler)		Invitrogen: MagMAX Viral RNA Isolation Kit		RdRP gene		Roche: Light Cycler	24.4	27.6	LightMix Modular Wuhan CoV RdRP-gene
Participant	Shipment 3	V1_78	PCR/NAT	TIB MOLBIOL		Real Time PCR (LightCycler)		Qiagen: QIAamp Viral RNA Mini Kit		RdRP gene		Roche: Light Cycler	23.9	26.8	LightMix Modular Wuhan CoV RdRP-gene
Participant	Shipment 3	V1_78	PCR/NAT	TIB MOLBIOL		Real Time PCR (LightCycler)		Seegene: STARMag 96x4 Universal Cartridge Kit		RdRP gene		Roche: Light Cycler	25.9	28.8	LightMix Modular Wuhan CoV RdRP-gene
Participant	Shipment 3	V1_79	PCR/NAT	HAIN LIFESCIENCE		Real Time PCR (melting curve analysis)		Hain Lifescience: GXT NA Extraction Kits		RdRP gene		Hain: all devices	24.6	28.1	FluoroType SARS-CoV-2 plus	fully automated
Participant	Shipment 3	V1_79	PCR/NAT	HAIN LIFESCIENCE		Real Time PCR (melting curve analysis)		Hain Lifescience: GXT NA Extraction Kits		N gene		Hain: all devices	26.1	29.5	FluoroType SARS-CoV-2 plus	fully automated
Participant	Shipment 3	V1_79	PCR/NAT	R-BIOPHARM		Real Time PCR (LightCycler)		Biomerieux: NucliSENS easyMAG		E gene		Roche: Light Cycler	23.3	26.7	RIDA GENE SARS-CoV-2
Participant	Shipment 3	V1_80	PCR/NAT	QUIDEL	117	Real Time PCR (TaqMan format)	5	Roche: High Pure Viral RNA Kit	15	ORF1ab	10 dark cycles before measurement	Qiagen: RotorGene	11.4	15	Lyra Direct SARS-CoV-2 Assay
Participant	Shipment 3	V1_80	PCR/NAT	QUIDEL	117	Real Time PCR (TaqMan format)	5		15	ORF1ab	10 dark cycles before measurement	Qiagen: RotorGene	13.5	16.7	Lyra Direct SARS-CoV-2 Assay
Participant	Shipment 3	V1_81	PCR/NAT	CEPHEID	111					N gene		Cepheid:all devices	20.5	23.7	Xpert Xpress SARS-CoV-2	fully automated
Participant	Shipment 3	V1_82	PCR/NAT	R-BIOPHARM	106	Real Time PCR (by probes)	5	R-Biopharm: RIDA Xtract	20	E gene		Stratagene: all devices	21.7	25.1	RIDA GENE SARS-CoV-2
Participant	Shipment 3	V1_83	PCR/NAT	BOSCH HEALTHCARE SOLUTIONS						E gene			21.3	22.8	Vivalytic SARS-CoV-2	fully automated
Participant	Shipment 3	V1_84	PCR/NAT	BECTON DICKINSON		Real Time PCR (TaqMan format)		extraction included in test kit		N gene	N1	Becton Dickinson: all devices	19.6	22.8	BD SARS-CoV-2	fully automated
Participant	Shipment 3	V1_84	PCR/NAT	CERTEST BIOTEC		Real Time PCR (TaqMan format)		extraction included in test kit		N gene	N1	Becton Dickinson: all devices	20.7	23.9	VIASURE SARS-CoV-2 (N1 + N2)	fully automated
Participant	Shipment 3	V1_85	PCR/NAT	ROCHE DIAGNOSTICS						E gene			22.9	25.7	COBAS SARS-CoV-2 Test	fully automated
Participant	Shipment 3	V1_85	PCR/NAT	CEPHEID	113					N gene			20.8	23.8	Xpert Xpress SARS-CoV-2	fully automated
Participant	Shipment 3	V1_86	PCR/NAT	ANDERE HERSTELLER	103	Real Time PCR (TaqMan format)	100	Macherey-Nagel: NucleoMag RNA	10	RdRP gene		Stratagene: all devices	23.2	25.5	Other
Participant	Shipment 3	V1_86	PCR/NAT	ANDERE HERSTELLER	103	Real Time PCR (TaqMan format)	60	Qiagen: QIAamp Viral RNA Mini Kit	10	RdRP gene		Stratagene: all devices	20.4	23.8	Other
Participant	Shipment 3	V1_87	PCR/NAT	ALTONA DIAGNOSTIC	102	Real Time PCR (by probes)	10	other extratction kits	20	E gene		Applied Biosystems: ABI Real-Time PCR System	21.8	25.3	RealStar SARS-CoV-2 RT-PCR Kit 1.0
Participant	Shipment 3	V1_87	PCR/NAT	ALTONA DIAGNOSTIC	109	Real Time PCR (by probes)	10	other extratction kits	20	E gene		Applied Biosystems: ABI Real-Time PCR System	19.6	22.9	RealStar SARS-CoV-2 RT-PCR Kit 1.0
Participant	Shipment 3	V1_87	PCR/NAT	ALTONA DIAGNOSTIC	109	Real Time PCR (by probes)	10	Qiagen: QIAamp Viral RNA Mini Kit	20	E gene		Applied Biosystems: ABI Real-Time PCR System	19.5	22.5	RealStar SARS-CoV-2 RT-PCR Kit 1.0
Participant	Shipment 3	V1_88	PCR/NAT	HAIN LIFESCIENCE	102					Other genes		Hain: all devices	25.4	28.2	FluoroType SARS-CoV-2 plus	fully automated
Participant	Shipment 3	V1_89	PCR/NAT	ANICON	105		4			N gene		BioRad: CFX	22.8	25.9	Kylt SARS-CoV-2 Complete RTU
Participant	Shipment 3	V1_89	PCR/NAT	ANICON	105		4			S gene		BioRad: CFX	23.2	26.3	Kylt SARS-CoV-2 Complete RTU
Participant	Shipment 3	V1_90	PCR/NAT	ALTONA DIAGNOSTIC	106	Real Time PCR (TaqMan format)	10	Altona: Diagnostics AltoStar Purification Kit 1.5	20	E gene		Altona Diagnostics: AltoStar	20.9	24.2	AltoStar SARS-CoV-2 RT-PCR Kit 1.5
Participant	Shipment 3	V1_90	PCR/NAT	ALTONA DIAGNOSTIC	106	Real Time PCR (TaqMan format)	10	Altona: Diagnostics AltoStar Purification Kit 1.5	20	S gene		Altona Diagnostics: AltoStar	21.1	24.4	AltoStar SARS-CoV-2 RT-PCR Kit 1.5
Participant	Shipment 3	V1_90	other method	CEPHEID	106					E gene		Cepheid:all devices	21.2	24.7	Xpert Xpress SARS-CoV-2	fully automated
Participant	Shipment 3	V1_90	other method	CEPHEID	106					N gene		Cepheid:all devices	23.6	26.9	Xpert Xpress SARS-CoV-2	fully automated
Participant	Shipment 3	V1_91	PCR/NAT	BOSCH HEALTHCARE SOLUTIONS	110	Real Time PCR (melting curve analysis)		extraction included in test kit		E gene		Other devices	26.1	27.6	Vivalytic SARS-CoV-2	fully automated
Participant	Shipment 3	V1_92	PCR/NAT	TIB MOLBIOL	104	Real Time PCR (by probes)	5	other extratction kits	15	E gene		Roche: Light Cycler	30.2	34.1	LightMix Modular SARS and Wuhan CoV E-gene
Participant	Shipment 3	V1_92	PCR/NAT	TIB MOLBIOL	105	Real Time PCR (by probes)	5	other extratction kits	15	RdRP gene		Roche: Light Cycler	26.9	30.8	LightMix Modular Wuhan CoV RdRP-gene
Participant	Shipment 3	V1_93	PCR/NAT	CEPHEID	119	Real Time PCR (by probes)		extraction included in test kit		Other genes	Dual Target E- & N-gene	Cepheid:all devices	20.4	23.8	Xpert Xpress SARS-CoV-2/Flu/RSV	fully automated
Participant	Shipment 3	V1_94	PCR/NAT	ELITech	105	other amplification assay	20	other extratction kits	20	RdRP gene		EliTech: other devices	23.4	26.8	SARS-CoV-2 ELITe MGB Kit
Participant	Shipment 3	V1_94	PCR/NAT	ELITech	105	other amplification assay	20	other extratction kits	20	Other genes	ORF8	EliTech: other devices	22.6	26.1	SARS-CoV-2 ELITe MGB Kit
Participant	Shipment 3	V1_95	PCR/NAT	GERBION	105	Real Time PCR (by probes)	100	other extratction kits	14	E gene		BioRad: CFX	25.8	29.1	virellaSARS-CoV-2 seqc
Participant	Shipment 3	V1_95	PCR/NAT	GERBION	105	Real Time PCR (by probes)	100	other extratction kits	14	Other genes	Dual Target RdRP- & S-gene	BioRad: CFX	26.4	29.7	virellaSARS-CoV-2 seqc
Participant	Shipment 3	V1_96	PCR/NAT	CEPHEID	126					Other genes		Cepheid:all devices	23.1	26.2	Xpert Xpress SARS-CoV-2/Flu/RSV	fully automated
Participant	Shipment 3	V1_96	PCR/NAT	CEPHEID	132					Other genes		Cepheid:all devices	23.8	27.1	Xpert Xpress SARS-CoV-2/Flu/RSV	fully automated
Participant	Shipment 3	V1_96	PCR/NAT	CEPHEID	153					Other genes		Cepheid:all devices	23.5	27.1	Xpert Xpress SARS-CoV-2/Flu/RSV	fully automated
Participant	Shipment 2	V1_97	PCR/NAT	R-BIOPHARM	46	Real Time PCR (by probes)	5	Promega: Maxwell RSC Blood DNA Kit	20	E gene		Other devices	22.2	26	RIDA GENE SARS-CoV-2
Participant	Shipment 2	V1_98	PCR/NAT	ALTONA DIAGNOSTIC	54	Real Time PCR (LightCycler)	50	Promega: Maxwell RSC 48	20	E gene		Roche: Light Cycler	23.6	26.8	RealStar SARS-CoV-2 RT-PCR Kit 1.0
Participant	Shipment 2	V1_98	PCR/NAT	ALTONA DIAGNOSTIC	54	Real Time PCR (LightCycler)	50	Promega: Maxwell RSC 48	20	S gene		Roche: Light Cycler	22.9	26.2	RealStar SARS-CoV-2 RT-PCR Kit 1.0
Participant	Shipment 2	V1_98	PCR/NAT	R-BIOPHARM	54	Real Time PCR (LightCycler)	50	Promega: Maxwell RSC Blood DNA Kit	20	E gene		Roche: Light Cycler	23.9	27.1	RIDA GENE SARS-CoV-2
Participant	Shipment 2	V1_98	PCR/NAT	CEPHEID	54	Commercial assay system		extraction included in test kit		E gene		Cepheid:all devices	21.4	24.3	Xpert Xpress SARS-CoV-2	fully automated
Participant	Shipment 2	V1_98	PCR/NAT	CEPHEID	54	Commercial assay system		extraction included in test kit		N gene		Cepheid:all devices	23.8	26.7	Xpert Xpress SARS-CoV-2	fully automated
Participant	Shipment 2	V1_99	PCR/NAT	SEEGENE	42	Commercial assay system	8	other extratction kits	17	E gene		BioRad: CFX	22	25.5	Allplex 2019 n-CoV Assay
Participant	Shipment 2	V1_99	PCR/NAT	SEEGENE	42	Commercial assay system	8	other extratction kits	17	RdRP gene		BioRad: CFX	23.9	27.9	Allplex 2019 n-CoV Assay
Participant	Shipment 2	V1_99	PCR/NAT	SEEGENE	42	Commercial assay system	8	other extratction kits	17	N gene		BioRad: CFX	24	27.3	Allplex 2019 n-CoV Assay
Participant	Shipment 2	V1_100	PCR/NAT	FAST-TRACK DIAGNOSTICS						Other genes			21.2	24.6	FTD SARS-CoV-2 assay
Participant	Shipment 2	V1_100	PCR/NAT	EIGENE HERSTELLUNG	41					E gene			22.8	26.2	IN-HOUSE	IN-HOUSE
Participant	Shipment 2	V1_101	PCR/NAT	SEEGENE	43	Real Time PCR (by probes)	8	other extratction kits	17	N gene		BioRad: CFX	25.5	28.5	Allplex 2019 n-CoV Assay
Participant	Shipment 2	V1_101	PCR/NAT	ROCHE DIAGNOSTICS	43	Real Time PCR (TaqMan format)	12	Qiagen: EZ1 Virus Mini Kit v2.0	13	ORF1ab		Roche: Light Cycler	20.5	23.8	COBAS SARS-CoV-2 Test	fully automated
Participant	Shipment 2	V1_101	PCR/NAT	ANCHOR DIAGNOSTICS	43	Real Time PCR (TaqMan format)	10	Qiagen: EZ1 Virus Mini Kit v2.0	15	Other genes		Roche: Light Cycler	21.7	25.5	SARS-CoV-2 PCR Kit
Participant	Shipment 2	V1_102	PCR/NAT	BECTON DICKINSON	47	Real Time PCR (LightCycler)		extraction included in test kit		N gene		Becton Dickinson: all devices	35.5	22.6	BD SARS-CoV-2
Participant	Shipment 2	V1_103	PCR/NAT	CEPHEID	44					N gene		Cepheid:all devices	23.5	26.7	Xpert Xpress SARS-CoV-2	fully automated
Participant	Shipment 2	V1_104	PCR/NAT	SEEGENE	46	Commercial assay system		Seegene: STARMag 96x4 Universal Cartridge Kit		E gene		BioRad: all devices	19.9	23.5	Allplex 2019 n-CoV Assay
Participant	Shipment 2	V1_105	PCR/NAT	BECTON DICKINSON	65					N gene	N1	Other devices	19.8	22.8	BD SARS-CoV-2	fully automated
Participant	Shipment 2	V1_105	PCR/NAT	BECTON DICKINSON	65					N gene	N2	Other devices	20.1	23.2	BD SARS-CoV-2	fully automated
Participant	Shipment 2	V1_105	PCR/NAT	ALTONA DIAGNOSTIC	96	other amplification assay	10	Altona: Diagnostics ExtraStar Purification Kit 1.0	20	E gene		Altona Diagnostics: AltoStar	17.9	21.3	RealStar SARS-CoV-2 RT-PCR Kit 1.0
Participant	Shipment 2	V1_105	PCR/NAT	ALTONA DIAGNOSTIC	96	other amplification assay	10	Altona: Diagnostics ExtraStar Purification Kit 1.0	20	S gene		Altona Diagnostics: AltoStar	20.3	24	RealStar SARS-CoV-2 RT-PCR Kit 1.0
Participant	Shipment 2	V1_105	PCR/NAT	ALTONA DIAGNOSTIC	98		10	Qiagen: QIAamp Viral RNA Mini Kit	20	E gene		Qiagen: RotorGene	19.3	22.1	RealStar SARS-CoV-2 RT-PCR Kit 1.0
Participant	Shipment 2	V1_105	PCR/NAT	ALTONA DIAGNOSTIC	98		10	Qiagen: QIAamp Viral RNA Mini Kit	20	S gene		Qiagen: RotorGene	18.4	21.1	RealStar SARS-CoV-2 RT-PCR Kit 1.0
Participant	Shipment 2	V1_106	PCR/NAT	MIKROGEN	50	Real Time PCR (TaqMan format)	50	Roche: MagNA Pure 96 DNA and Viral NA Small Volume Kit	10	E gene		Roche: Light Cycler	20.6	23.9	ampliCube Coronavirus SARS-CoV-2
Participant	Shipment 2	V1_106	PCR/NAT	MIKROGEN	50	Real Time PCR (TaqMan format)	50	Roche: MagNA Pure 96 DNA and Viral NA Small Volume Kit	10	ORF1ab		Roche: Light Cycler	20.6	23.8	ampliCube Coronavirus SARS-CoV-2
Participant	Shipment 2	V1_106	PCR/NAT	ROCHE DIAGNOSTICS	50	Commercial assay system				E gene		Roche: Cobas 6800	22.9	26.1	COBAS SARS-CoV-2 Test	fully automated
Participant	Shipment 2	V1_106	PCR/NAT	ROCHE DIAGNOSTICS	50	Commercial assay system				ORF1ab		Roche: Cobas 6800	22.6	25.7	COBAS SARS-CoV-2 Test	fully automated
Participant	Shipment 2	V1_106	PCR/NAT	DIASORIN	50	Commercial assay system				S gene		DiaSorin: LIAISON MDX	18.4	22.3	Simplexa COVID-19 Direct Kit
Participant	Shipment 2	V1_106	PCR/NAT	DIASORIN	50	Commercial assay system				ORF1ab		DiaSorin: LIAISON MDX	19.1	22.4	Simplexa COVID-19 Direct Kit
Participant	Shipment 2	V1_107	PCR/NAT	ROCHE DIAGNOSTICS	46	Real Time PCR (by probes)				E gene		Roche: Cobas 6800	24.8	27.8	COBAS SARS-CoV-2 Test	fully automated
Participant	Shipment 2	V1_107	PCR/NAT	ROCHE DIAGNOSTICS	46	Real Time PCR (by probes)				ORF1ab		Roche: Cobas 6800	25.2	28.2	COBAS SARS-CoV-2 Test	fully automated
Participant	Shipment 2	V1_107	PCR/NAT	R-BIOPHARM	49	Real Time PCR (by probes)	5	other extratction kits	10	E gene		BioRad: CFX	21.9	25	RIDA GENE SARS-CoV-2
Participant	Shipment 2	V1_6	PCR/NAT	DIASORIN	46	Real Time PCR (by probes)		extraction included in test kit		S gene		DiaSorin: LIAISON MDX	20	23	Simplexa COVID-19 Direct Kit
Participant	Shipment 2	V1_6	PCR/NAT	ROCHE DIAGNOSTICS	47	Real Time PCR (LightCycler)				E gene		Roche: Cobas 6800	22.3	25.6	COBAS SARS-CoV-2 Test	fully automated
Participant	Shipment 2	V1_6	PCR/NAT	R-BIOPHARM	47	Real Time PCR (LightCycler)	50	Roche: MagNA Pure 96 DNA and Viral NA Small Volume Kit	5	E gene		Roche: Light Cycler	23	26.2	RIDA GENE SARS-CoV-2
Participant	Shipment 2	V1_6	PCR/NAT	APPLIED BIOSYSTEMS	48	Real Time PCR (by probes)		other extratction kits		Other genes		Thermo Scientific: all devices	19.7	23	TaqPath COVID-19 RT-PCR Kit
Participant	Shipment 2	V1_7	PCR/NAT	CEPHEID	56	Real Time PCR (LightCycler)				E gene		Cepheid:all devices	21.1	23.9	Xpert Xpress SARS-CoV-2	fully automated
Participant	Shipment 2	V1_7	PCR/NAT	CEPHEID	56	Real Time PCR (LightCycler)				N gene		Cepheid:all devices	23.1	26.3	Xpert Xpress SARS-CoV-2	fully automated
Participant	Shipment 2	V1_108	PCR/NAT	R-BIOPHARM	43	Real Time PCR (LightCycler)	5	other extratction kits	20	E gene		Roche: Light Cycler	23.6	26.6	RIDA GENE SARS-CoV-2
Participant	Shipment 2	V1_109	PCR/NAT	ROCHE DIAGNOSTICS	55	Commercial assay system	27	extraction included in test kit	25	E gene		Roche: Cobas 6800	21.6	24.9	COBAS SARS-CoV-2 Test	fully automated
Participant	Shipment 2	V1_109	PCR/NAT	ROCHE DIAGNOSTICS	55	Commercial assay system	27	extraction included in test kit	25	ORF1ab		Roche: Cobas 6800	21	24.5	COBAS SARS-CoV-2 Test	fully automated
Participant	Shipment 2	V1_109	PCR/NAT	NOVATEC	55	Commercial assay system	12	other extratction kits	8	N gene		Applied Biosystems: ABI Real-Time PCR System	22.6	25.6	NovaPrime SARS-CoV-2 (COVID-19) RT-PCR
Participant	Shipment 2	V1_110	PCR/NAT	TIB MOLBIOL	48	Real Time PCR (TaqMan format)	5	other extratction kits	15	E gene		Roche: Light Cycler	25.2	29	LightMix Sarbeco E-gene
Participant	Shipment 2	V1_110	PCR/NAT	NEUMODX	63	Real Time PCR (TaqMan format)	8		12	N gene			26	29.6	NeuMoDx SARS-CoV-2 Assay	fully automated
Participant	Shipment 2	V1_111	PCR/NAT	APPLIED BIOSYSTEMS	49	Real Time PCR (TaqMan format)	10	Applied Biosystems: MagMAX Pathogen RNA/DNA Kit	15	S gene		Applied Biosystems: QuantStudio 5	21.8	25.2	TaqPath COVID-19 RT-PCR Kit
Participant	Shipment 2	V1_111	PCR/NAT	APPLIED BIOSYSTEMS	49	Real Time PCR (TaqMan format)	10	Applied Biosystems: MagMAX Pathogen RNA/DNA Kit	15	N gene		Applied Biosystems: QuantStudio 5	20.5	24	TaqPath COVID-19 RT-PCR Kit
Participant	Shipment 2	V1_111	PCR/NAT	APPLIED BIOSYSTEMS	49	Real Time PCR (TaqMan format)	10	Applied Biosystems: MagMAX Pathogen RNA/DNA Kit	15	ORF1ab		Applied Biosystems: QuantStudio 5	21.2	24.8	TaqPath COVID-19 RT-PCR Kit
Participant	Shipment 2	V1_112	PCR/NAT	SEEGENE	72	Commercial assay system	10	other extratction kits	10	RdRP gene		BioRad: CFX	18.8	22.3	Allplex SARS-CoV-2/FluA/FluB/RSV Assay
Participant	Shipment 2	V1_112	PCR/NAT	SEEGENE	72	Commercial assay system	10	other extratction kits	10	N gene		BioRad: CFX	18.4	21.5	Allplex SARS-CoV-2/FluA/FluB/RSV Assay
Participant	Shipment 2	V1_112	PCR/NAT	SEEGENE	72	Commercial assay system	10	other extratction kits	10	S gene		BioRad: CFX	17.9	21.4	Allplex SARS-CoV-2/FluA/FluB/RSV Assay
Participant	Shipment 2	V1_112	PCR/NAT	CEPHEID	94	Commercial assay system		extraction included in test kit		Other genes		Cepheid:all devices	20.5	24.1	Xpert Xpress SARS-CoV-2	fully automated
Participant	Shipment 2	V1_113	PCR/NAT	MIKROGEN	48	Real Time PCR (by probes)	50	Hain Lifescience: GXT NA Extraction Kits	15	Other genes		BioRad: CFX	18.8	22.1	ampliCube Coronavirus SARS-CoV-2
Participant	Shipment 2	V1_114	PCR/NAT	SEEGENE	46	Real Time PCR (by probes)		Qiagen: QIAamp 96 Virus QIAcube HT Kit		E gene		BioRad: CFX	20.2	23.2	Allplex 2019 n-CoV Assay
Participant	Shipment 2	V1_114	PCR/NAT	SEEGENE	46	Real Time PCR (by probes)		Qiagen: QIAamp 96 Virus QIAcube HT Kit		RdRP gene		BioRad: CFX	22.3	25.7	Allplex 2019 n-CoV Assay
Participant	Shipment 2	V1_114	PCR/NAT	SEEGENE	46	Real Time PCR (by probes)		Qiagen: QIAamp 96 Virus QIAcube HT Kit		N gene		BioRad: CFX	22.2	25.4	Allplex 2019 n-CoV Assay
Participant	Shipment 2	V1_115	PCR/NAT	CEPHEID	42					E gene		Cepheid:all devices	20.9	24.6	Xpert Xpress SARS-CoV-2	fully automated
Participant	Shipment 2	V1_115	PCR/NAT	CEPHEID	42					N gene		Cepheid:all devices	22.9	27	Xpert Xpress SARS-CoV-2	fully automated
Participant	Shipment 2	V1_115	PCR/NAT	R-BIOPHARM	43	Real Time PCR (TaqMan format)		Biomerieux: NucliSENS easyMAG		E gene		Qiagen: RotorGene	21.6	26.3	RIDA GENE SARS-CoV-2
Participant	Shipment 2	V1_116	PCR/NAT	CERTEST BIOTEC	56					N gene		Becton Dickinson: all devices	23	26.2	VIASURE SARS-CoV-2 (N1 + N2)	fully automated
Participant	Shipment 2	V1_117	PCR/NAT	EIGENE HERSTELLUNG	42	Real Time PCR (TaqMan format)		Abbott: mSample Preparation Systems DNA		N gene			23.2	26.8	IN-HOUSE	IN-HOUSE
Participant	Shipment 2	V1_118	PCR/NAT	ROCHE DIAGNOSTICS	42					E gene		Roche: Cobas 6800	22.2	25.9	COBAS SARS-CoV-2 Test	fully automated
Participant	Shipment 2	V1_118	PCR/NAT	ROCHE DIAGNOSTICS	42					ORF1ab		Roche: Cobas 6800	22	25.8	COBAS SARS-CoV-2 Test	fully automated
Participant	Shipment 2	V1_119	PCR/NAT	ROCHE DIAGNOSTICS	46	Real Time PCR (LightCycler)	27	extraction included in test kit	25	ORF1ab		Roche: Cobas 6800	22.2	25.1	COBAS SARS-CoV-2 Test	fully automated
Participant	Shipment 2	V1_120	PCR/NAT	ALTONA DIAGNOSTIC	41	Real Time PCR (TaqMan format)	100	other extratction kits	20	E gene		Applied Biosystems: ABI Real-Time PCR System	21.7	24	RealStar SARS-CoV-2 RT-PCR Kit 1.0
Participant	Shipment 2	V1_120	PCR/NAT	ALTONA DIAGNOSTIC	41	Real Time PCR (TaqMan format)	100	other extratction kits	20	S gene		Applied Biosystems: ABI Real-Time PCR System	21.3	23.3	RealStar SARS-CoV-2 RT-PCR Kit 1.0
Participant	Shipment 2	V1_121	PCR/NAT	ALTONA DIAGNOSTIC	43	Real Time PCR (by probes)	10	Altona: Diagnostics AltoStar Purification Kit 1.5	20	E gene		BioRad: CFX	19.5	22.9	RealStar SARS-CoV-2 RT-PCR Kit 1.0
Participant	Shipment 2	V1_121	PCR/NAT	ALTONA DIAGNOSTIC	43	Real Time PCR (by probes)	10	other extratction kits	20	S gene		BioRad: CFX	21.1	24.2	RealStar SARS-CoV-2 RT-PCR Kit 1.0
Participant	Shipment 2	V1_122	PCR/NAT	ROCHE DIAGNOSTICS	53	Commercial assay system		extraction included in test kit		E gene		Roche: Cobas 6800	22.7	25.8	COBAS SARS-CoV-2 Test	fully automated
Participant	Shipment 2	V1_122	PCR/NAT	ROCHE DIAGNOSTICS	53	Commercial assay system		extraction included in test kit		ORF1ab		Roche: Cobas 6800	22.2	25.6	COBAS SARS-CoV-2 Test	fully automated
Participant	Shipment 2	V1_123	PCR/NAT	PATHOFINDER	48	Real Time PCR (TaqMan format)		no extraction	5	RdRP gene		Applied Biosystems: ABI Real-Time PCR System	27.8	31.1	RealAccurate Quadruplex SARS-CoV-2 PCR Kit
Participant	Shipment 2	V1_123	PCR/NAT	PATHOFINDER	48	Real Time PCR (TaqMan format)		no extraction	5	N gene		Applied Biosystems: ABI Real-Time PCR System	26.6	30.3	RealAccurate Quadruplex SARS-CoV-2 PCR Kit
Participant	Shipment 2	V1_123	PCR/NAT	ALTONA DIAGNOSTIC	48	Real Time PCR (TaqMan format)	60	Qiagen: QIAamp Viral RNA Mini Kit	10	E gene		Applied Biosystems: ABI Real-Time PCR System	20.7	24.1	RealStar SARS-CoV-2 RT-PCR Kit 1.0
Participant	Shipment 2	V1_123	PCR/NAT	ALTONA DIAGNOSTIC	48	Real Time PCR (TaqMan format)	60	Qiagen: QIAamp Viral RNA Mini Kit	10	S gene		Applied Biosystems: ABI Real-Time PCR System	20.1	23.6	RealStar SARS-CoV-2 RT-PCR Kit 1.0
Participant	Shipment 2	V1_123	PCR/NAT	CERTEST BIOTEC	48	Real Time PCR (TaqMan format)				N gene	N1	Becton Dickinson: all devices	20.9	23.9	VIASURE SARS-CoV-2 (N1 + N2)	fully automated
Participant	Shipment 2	V1_123	PCR/NAT	CERTEST BIOTEC	48	Real Time PCR (TaqMan format)				N gene	N2	Becton Dickinson: all devices	21.6	24.8	VIASURE SARS-CoV-2 (N1 + N2)	fully automated
Participant	Shipment 2	V1_124	PCR/NAT	SEEGENE	61	Real Time PCR (by probes)	10	other extratction kits	10	RdRP gene		BioRad: CFX	20	23.3	Allplex SARS-CoV-2/FluA/FluB/RSV Assay
Participant	Shipment 2	V1_124	PCR/NAT	SEEGENE	61	Real Time PCR (by probes)	10	other extratction kits	10	N gene		BioRad: CFX	19.2	22.6	Allplex SARS-CoV-2/FluA/FluB/RSV Assay
Participant	Shipment 2	V1_124	PCR/NAT	SEEGENE	61	Real Time PCR (by probes)	10	other extratction kits	10	S gene		BioRad: CFX	19.2	22.7	Allplex SARS-CoV-2/FluA/FluB/RSV Assay
Participant	Shipment 2	V1_124	PCR/NAT	ALTONA DIAGNOSTIC	61	Real Time PCR (TaqMan format)	10	other extratction kits	20	E gene		BioRad: CFX	21.2	24.6	RealStar SARS-CoV-2 RT-PCR Kit 1.0
Participant	Shipment 2	V1_124	PCR/NAT	ALTONA DIAGNOSTIC	61	Real Time PCR (TaqMan format)	10	other extratction kits	20	S gene		BioRad: CFX	20.7	24.5	RealStar SARS-CoV-2 RT-PCR Kit 1.0
Participant	Shipment 2	V1_124	PCR/NAT	R-BIOPHARM	61	Real Time PCR (TaqMan format)	10	other extratction kits	20	E gene		BioRad: CFX	21.5	24.7	RIDA GENE SARS-CoV-2
Participant	Shipment 2	V1_125	PCR/NAT	ROCHE DIAGNOSTICS	48					E gene			23.3	26.5	COBAS SARS-CoV-2 Test	fully automated
Participant	Shipment 2	V1_125	PCR/NAT	ROCHE DIAGNOSTICS	48					ORF1ab		Roche: Cobas 6800	22.8	26	COBAS SARS-CoV-2 Test	fully automated
Participant	Shipment 2	V1_125	PCR/NAT	R-BIOPHARM	48	Real Time PCR (LightCycler)	5	Roche: MagNA Pure 96 DNA and Viral NA Small Volume Kit	20	E gene		Roche: Light Cycler	22.7	26.6	RIDA GENE SARS-CoV-2
Participant	Shipment 2	V1_125	PCR/NAT	ANCHOR DIAGNOSTICS	48	Real Time PCR (LightCycler)	15	Roche: MagNA Pure 96 DNA and Viral NA Small Volume Kit	10	Other genes		Roche: Light Cycler	23.5	25.9	SARS-CoV-2 PCR Kit
Participant	Shipment 2	V1_125	PCR/NAT	DIASORIN	48					S gene		DiaSorin: LIAISON MDX	19.4	22.4	Simplexa COVID-19 Direct Kit
Participant	Shipment 2	V1_125	PCR/NAT	DIASORIN	48					ORF1ab		DiaSorin: LIAISON MDX	19.3	23	Simplexa COVID-19 Direct Kit
Participant	Shipment 2	V1_125	PCR/NAT	ANCHOR DIAGNOSTICS	49	Real Time PCR (LightCycler)	15	Roche: MagNA Pure 96 DNA and Viral NA Small Volume Kit	10	Other genes		Roche: Light Cycler	23.5	25.9	SARS-CoV-2 PCR Kit
Participant	Shipment 2	V1_125	PCR/NAT	ROCHE DIAGNOSTICS	82					E gene			22.3	25.8	COBAS SARS-CoV-2 & Influenza A/B	fully automated
Participant	Shipment 2	V1_125	PCR/NAT	ROCHE DIAGNOSTICS	82					ORF1ab			22.3	25.7	COBAS SARS-CoV-2 & Influenza A/B	fully automated
Participant	Shipment 2	V1_20	PCR/NAT	ROCHE DIAGNOSTICS	47					ORF1ab		Roche: Cobas 6800	22.1	25.3	COBAS SARS-CoV-2 Test	fully automated
Participant	Shipment 2	V1_20	PCR/NAT	ROCHE DIAGNOSTICS	47	Real Time PCR (LightCycler)		extraction included in test kit		E gene		Roche: Cobas 6800	22.3	25.8	COBAS SARS-CoV-2 Test	fully automated
Participant	Shipment 2	V1_20	PCR/NAT	TIB MOLBIOL	53	Real Time PCR (LightCycler)	10	Roche: MagNA Pure 96 DNA and Viral NA Small Volume Kit	10	E gene		Roche: Light Cycler	21.1	24.7	LightMix Modular SARS and Wuhan CoV E-gene
Participant	Shipment 2	V1_20	PCR/NAT	TIB MOLBIOL	53	Real Time PCR (LightCycler)	10	Roche: MagNA Pure 96 DNA and Viral NA Small Volume Kit	10	RdRP gene		Roche: Light Cycler	24.4	28.2	LightMix Modular Wuhan CoV RdRP-gene
Participant	Shipment 2	V1_126	PCR/NAT	FAST-TRACK DIAGNOSTICS	44	Real Time PCR (LightCycler)	10	other extratction kits	15	Other genes		Roche: Light Cycler	20.3	23.4	FTD SARS-CoV-2 assay
Participant	Shipment 2	V1_126	PCR/NAT	R-BIOPHARM	44	Real Time PCR (LightCycler)	5	other extratction kits	20	E gene		Roche: Light Cycler	19.5	22.6	RIDA GENE SARS-CoV-2
Participant	Shipment 2	V1_127	PCR/NAT	ROCHE DIAGNOSTICS	48	Real Time PCR (LightCycler)	5	other extratction kits	15	E gene		Roche: Light Cycler	23.8	27.2	COBAS SARS-CoV-2 Test	fully automated
Participant	Shipment 2	V1_128	PCR/NAT	CEPHEID	48					E gene			21.4	25.1	Xpert Xpress SARS-CoV-2	fully automated
Participant	Shipment 2	V1_128	PCR/NAT	CEPHEID	48					N gene			23.6	27.2	Xpert Xpress SARS-CoV-2	fully automated
Participant	Shipment 2	V1_129	PCR/NAT	CERTEST BIOTEC	43	Real Time PCR (TaqMan format)	500	extraction included in test kit		N gene	N1	Becton Dickinson: all devices	21.6	24.9	VIASURE SARS-CoV-2 (N1 + N2)	fully automated
Participant	Shipment 2	V1_129	PCR/NAT	CERTEST BIOTEC	43	Real Time PCR (TaqMan format)	500	extraction included in test kit		N gene	N2	Becton Dickinson: all devices	22.1	25.4	VIASURE SARS-CoV-2 (N1 + N2)	fully automated
Participant	Shipment 2	V1_129	PCR/NAT	CEPHEID	43	Real Time PCR (TaqMan format)	350	extraction included in test kit		E gene		Cepheid:all devices	21.1	24.7	Xpert Xpress SARS-CoV-2	fully automated
Participant	Shipment 2	V1_129	PCR/NAT	CEPHEID	43	Real Time PCR (TaqMan format)	350	extraction included in test kit		N gene	N2	Cepheid:all devices	23.4	26.9	Xpert Xpress SARS-CoV-2	fully automated
Participant	Shipment 2	V1_129	PCR/NAT	CERTEST BIOTEC	46	Real Time PCR (TaqMan format)	500	extraction included in test kit		N gene	N1	Becton Dickinson: all devices	21.2	24.5	VIASURE SARS-CoV-2 (N1 + N2)	fully automated
Participant	Shipment 2	V1_129	PCR/NAT	CERTEST BIOTEC	46	Real Time PCR (TaqMan format)	500	extraction included in test kit		N gene	N2	Becton Dickinson: all devices	22.1	25.6	VIASURE SARS-CoV-2 (N1 + N2)	fully automated
Participant	Shipment 2	V1_129	PCR/NAT	CEPHEID	46	Real Time PCR (TaqMan format)	350	extraction included in test kit		E gene		Cepheid:all devices	21.3	24.5	Xpert Xpress SARS-CoV-2	fully automated
Participant	Shipment 2	V1_129	PCR/NAT	CEPHEID	46	Real Time PCR (TaqMan format)	350	extraction included in test kit		N gene	N2	Cepheid:all devices	23.7	27.1	Xpert Xpress SARS-CoV-2	fully automated
Participant	Shipment 2	V1_130	PCR/NAT	EIGENE HERSTELLUNG		Real Time PCR (TaqMan format)	1.6	Roche: MagNa Pure 24 Total NA Isolation Kit	13.4	E gene		Roche: Light Cycler	27.9	31	IN-HOUSE	IN-HOUSE
Participant	Shipment 2	V1_130	PCR/NAT	EIGENE HERSTELLUNG	48	Real Time PCR (TaqMan format)	1.6	Roche: MagNA Pure 96 DNA and Viral NA Small Volume Kit	13.4	E gene		Roche: Light Cycler	30.6	33.4	IN-HOUSE	IN-HOUSE
Participant	Shipment 2	V1_130	PCR/NAT	EIGENE HERSTELLUNG	48	Real Time PCR (TaqMan format)	1.6	Roche: MagNA Pure 96 DNA and Viral NA Small Volume Kit	13.4	ORF1ab		Roche: Light Cycler	29.1	31.9	IN-HOUSE	IN-HOUSE
Participant	Shipment 2	V1_130	PCR/NAT	EIGENE HERSTELLUNG	48	Real Time PCR (TaqMan format)	1.6	Roche: MagNa Pure 24 Total NA Isolation Kit	13.4	ORF1ab		Roche: Light Cycler	26.5	29.4	IN-HOUSE	IN-HOUSE
Participant	Shipment 2	V1_131	PCR/NAT	R-BIOPHARM	47	Real Time PCR (LightCycler)	5	Promega: Maxwell RSC Blood DNA Kit	20	E gene		Roche: Light Cycler	23.5	27.6	RIDA GENE SARS-CoV-2
Participant	Shipment 2	V1_131	PCR/NAT	R-BIOPHARM	47	Real Time PCR (LightCycler)	5	Promega: Maxwell RSC Blood DNA Kit	20	E gene		Other devices	23.4	27.4	RIDA GENE SARS-CoV-2
Participant	Shipment 2	V1_132	PCR/NAT	SEEGENE		Real Time PCR (LightCycler)		Seegene: STARMag 96x4 Universal Cartridge Kit		E gene		BioRad: CFX	20.6	24.3	Allplex 2019 n-CoV Assay
Participant	Shipment 2	V1_132	PCR/NAT	SEEGENE		Real Time PCR (LightCycler)		Seegene: STARMag 96x4 Universal Cartridge Kit		N gene		BioRad: CFX	22.5	26	Allplex 2019 n-CoV Assay
Participant	Shipment 2	V1_132	PCR/NAT	SEEGENE	42	Real Time PCR (LightCycler)		Seegene: STARMag 96x4 Universal Cartridge Kit		RdRP gene		BioRad: CFX	22.5	26.3	Allplex 2019 n-CoV Assay
Participant	Shipment 2	V1_133	PCR/NAT	R-BIOPHARM	54					E gene			24.9	28.2	RIDA GENE SARS-CoV-2
Participant	Shipment 2	V1_134	PCR/NAT	BECTON DICKINSON	42			extraction included in test kit		N gene	N1	Becton Dickinson: all devices	20.2	23.2	BD SARS-CoV-2	fully automated
Participant	Shipment 2	V1_134	PCR/NAT	BECTON DICKINSON	42			extraction included in test kit		N gene	N2	Becton Dickinson: all devices	19.7	22.8	BD SARS-CoV-2	fully automated
Participant	Shipment 2	V1_34	PCR/NAT	CEPHEID	46					N gene		Cepheid:all devices	26.4	29.5	Xpert Xpress SARS-CoV-2	fully automated
Participant	Shipment 2	V1_34	PCR/NAT	CEPHEID	46	Real Time PCR (by probes)				E gene		Cepheid:all devices	24.5	27.5	Xpert Xpress SARS-CoV-2	fully automated
Participant	Shipment 2	V1_135	PCR/NAT	ANCHOR DIAGNOSTICS	54		15	Altona: Diagnostics ExtraStar Purification Kit 1.0	10	Other genes	Dual Target N- & S-gene	BioRad: CFX	24.9	28.1	SARS-CoV-2 PCR Kit
Participant	Shipment 2	V1_135	PCR/NAT	APPLIED BIOSYSTEMS	54		10	Applied Biosystems: MagMAX Pathogen RNA/DNA Kit	15	N gene		Applied Biosystems: other devices	19.3	22.6	TaqPath COVID-19 RT-PCR Kit
Participant	Shipment 2	V1_135	PCR/NAT	APPLIED BIOSYSTEMS	54		10	Applied Biosystems: MagMAX Pathogen RNA/DNA Kit	15	S gene		Applied Biosystems: other devices	18	19.8	TaqPath COVID-19 RT-PCR Kit
Participant	Shipment 2	V1_135	PCR/NAT	APPLIED BIOSYSTEMS	54		10	Applied Biosystems: MagMAX Pathogen RNA/DNA Kit	15	ORF1ab		Applied Biosystems: other devices	19.2	22.3	TaqPath COVID-19 RT-PCR Kit
Participant	Shipment 2	V1_136	PCR/NAT	QUIDEL	43		5			ORF1ab		Other devices	16.9	20.5	Lyra Direct SARS-CoV-2 Assay
Participant	Shipment 2	V1_137	PCR/NAT	TIB MOLBIOL	49					E gene			23	26	LightMix Modular SARS and Wuhan CoV E-gene
Participant	Shipment 2	V1_138	PCR/NAT	TIB MOLBIOL	53	Real Time PCR (LightCycler)	5	Qiagen: QIAsymphony DSP Virus/Pathogen Mini Kit	15	E gene		Roche: Light Cycler	23.1	26.4	LightMix Sarbeco E-gene
Participant	Shipment 2	V1_138	PCR/NAT	TIB MOLBIOL	53	Real Time PCR (LightCycler)	5		15	E gene		Roche: Light Cycler	25.6	29	LightMix Sarbeco E-gene
Participant	Shipment 2	V1_139	PCR/NAT	R-BIOPHARM	50	Real Time PCR (LightCycler)	3	other extratction kits	10	E gene		Roche: Light Cycler	24.2	26.8	RIDA GENE SARS-CoV-2
Participant	Shipment 2	V1_140	PCR/NAT	ALTONA DIAGNOSTIC	47	Real Time PCR (by probes)	10	Abbott: mSample Preparation Systems RNA	20	E gene		Abbott: m2000rt	19.9	23.6	RealStar SARS-CoV-2 RT-PCR Kit 1.0
Participant	Shipment 2	V1_140	PCR/NAT	ALTONA DIAGNOSTIC	47	Real Time PCR (by probes)	10	Abbott: mSample Preparation Systems RNA	20	S gene		Abbott: m2000rt	18.5	22.1	RealStar SARS-CoV-2 RT-PCR Kit 1.0
Participant	Shipment 2	V1_140	PCR/NAT	ABBOTT	47	Real Time PCR (by probes)	40	Abbott: mSample Preparation Systems DNA	40	Other genes	Dual Target N- & RdRP-gene	Abbott: m2000rt	19.9	22.7	RealTime SARS-CoV-2	fully automated
Participant	Shipment 2	V1_140	PCR/NAT	ABBOTT	48	Real Time PCR (by probes)		other extratction kits		Other genes	Dual Target N- & RdRP-gene	Abbott: Alinity	18.9	22.4	Alinity m SARS-CoV-2 Assay	fully automated
Participant	Shipment 2	V1_36	PCR/NAT	R-BIOPHARM	67	Real Time PCR (LightCycler)	5	Promega: Maxwell RSC Blood DNA Kit	20	E gene		Stratagene: all devices	23.7	26.9	RIDA GENE SARS-CoV-2
Participant	Shipment 2	V1_141	PCR/NAT	CEPHEID	52					E gene			21.1	24.3	Xpert Xpress SARS-CoV-2	fully automated
Participant	Shipment 2	V1_141	PCR/NAT	CEPHEID	52					N gene			23.3	26.6	Xpert Xpress SARS-CoV-2	fully automated
Participant	Shipment 2	V1_142	PCR/NAT	ANDERE HERSTELLER		Real Time PCR (TaqMan format)		Roche: MagNa Pure 24 Total NA Isolation Kit		N gene		BioRad: CFX	22.9	26	Other
Participant	Shipment 2	V1_143	PCR/NAT	SEEGENE	48	Commercial assay system	10	other extratction kits	10	RdRP gene		BioRad: CFX	21.5	24.6	Allplex SARS-CoV-2/FluA/FluB/RSV Assay
Participant	Shipment 2	V1_143	PCR/NAT	SEEGENE	48	Commercial assay system	10	other extratction kits	10	N gene		BioRad: CFX	21	23.8	Allplex SARS-CoV-2/FluA/FluB/RSV Assay
Participant	Shipment 2	V1_143	PCR/NAT	SEEGENE	48	Commercial assay system	10	other extratction kits	10	S gene		BioRad: CFX	20	23.2	Allplex SARS-CoV-2/FluA/FluB/RSV Assay
Participant	Shipment 2	V1_143	PCR/NAT	ABBOTT	48	Commercial assay system		Abbott: mSample Preparation Systems DNA		Other genes	10 dark cycles before measurement	Abbott: m2000rt	10.4	13.7	RealTime SARS-CoV-2	fully automated
Participant	Shipment 2	V1_143	PCR/NAT	R-BIOPHARM	48	Commercial assay system	5	other extratction kits	20	E gene		BioRad: CFX	23.9	27.1	RIDA GENE SARS-CoV-2
Participant	Shipment 2	V1_144	PCR/NAT	R-BIOPHARM				Promega: Maxwell RSC Blood DNA Kit		E gene		Roche: Light Cycler	20.7	23.5	RIDA GENE SARS-CoV-2
Participant	Shipment 2	V1_145	PCR/NAT	ABACUS DIAGNOSTICA						RdRP gene			29.9	33.9	GenomEra SARS-CoV-2
Participant	Shipment 2	V1_145	PCR/NAT	ABACUS DIAGNOSTICA						E gene			30.6	34.5	GenomEra SARS-CoV-2
Participant	Shipment 2	V1_145	PCR/NAT	BECTON DICKINSON	49					N gene			21.3	24.3	BD SARS-CoV-2	fully automated
Participant	Shipment 2	V1_145	PCR/NAT	BECTON DICKINSON	49					N gene			23	26	BD SARS-CoV-2	fully automated
Participant	Shipment 2	V1_145	PCR/NAT	FAST-TRACK DIAGNOSTICS	49					Other genes	Dual Target N-gene & ORF1ab		20.6	24.2	FTD SARS-CoV-2 assay
Participant	Shipment 2	V1_146	PCR/NAT	CEPHEID	41					E gene			21.2	24	Xpert Xpress SARS-CoV-2	fully automated
Participant	Shipment 2	V1_146	PCR/NAT	CEPHEID	41					N gene			23.5	26.3	Xpert Xpress SARS-CoV-2	fully automated
Participant	Shipment 2	V1_147	PCR/NAT	EIGENE HERSTELLUNG				extraction included in test kit		E gene		Hologic: Panther	24.3	27.7	IN-HOUSE	IN-HOUSE
Participant	Shipment 2	V1_148	PCR/NAT	ALTONA DIAGNOSTIC	42	Real Time PCR (LightCycler)	60	Qiagen: QIAamp Viral RNA Mini Kit	20	E gene		Roche: Light Cycler	20.2	23.1	RealStar SARS-CoV-2 RT-PCR Kit 1.0
Participant	Shipment 2	V1_148	PCR/NAT	ALTONA DIAGNOSTIC	42	Real Time PCR (LightCycler)	60	Qiagen: QIAamp Viral RNA Mini Kit	20	S gene		Roche: Light Cycler	19.7	22.7	RealStar SARS-CoV-2 RT-PCR Kit 1.0
Participant	Shipment 2	V1_149	PCR/NAT	QIAGEN						Other genes			23.8	29.6	QIAstat-Dx Respiratory 2019-nCoV Panel
Participant	Shipment 2	V1_150	PCR/NAT	EIGENE HERSTELLUNG	46	Real Time PCR (TaqMan format)		Chemagen: chemagic Viral DNA/RNA Kit special		E gene		Roche: Light Cycler	23.1	26.6	IN-HOUSE	IN-HOUSE
Participant	Shipment 2	V1_150	PCR/NAT	EIGENE HERSTELLUNG	46	Real Time PCR (TaqMan format)		Chemagen: chemagic Viral DNA/RNA Kit special		N gene		Roche: Light Cycler	22.1	25.5	IN-HOUSE	IN-HOUSE
Participant	Shipment 2	V1_151	PCR/NAT	EURO IMMUN	48					Other genes	Dual Target N-gene & ORF1ab		22.1	25.1	EURORealTime SARS-CoV-2
Participant	Shipment 2	V1_45	PCR/NAT	ROCHE DIAGNOSTICS						E gene		Roche: Cobas 6800	22.5	25.3	COBAS SARS-CoV-2 Test	fully automated
Participant	Shipment 2	V1_45	PCR/NAT	ROCHE DIAGNOSTICS						ORF1ab		Roche: Cobas 6800	22.1	24.8	COBAS SARS-CoV-2 Test	fully automated
Participant	Shipment 2	V1_152	PCR/NAT	ROCHE DIAGNOSTICS	55	Real Time PCR (LightCycler)				E gene		Roche: Cobas 6800	22.4	25.5	COBAS SARS-CoV-2 Test	fully automated
Participant	Shipment 2	V1_152	PCR/NAT	ROCHE DIAGNOSTICS	55	Real Time PCR (LightCycler)				ORF1ab		Roche: Cobas 6800	21.9	25.5	COBAS SARS-CoV-2 Test	fully automated
Participant	Shipment 2	V1_152	PCR/NAT	R-BIOPHARM	55	Real Time PCR (TaqMan format)	5	Roche: MagNA Pure 96 DNA and Viral NA Small Volume Kit	20	E gene		Roche: Light Cycler	23.7	26.9	RIDA GENE SARS-CoV-2
Participant	Shipment 2	V1_152	PCR/NAT	R-BIOPHARM	55	Real Time PCR (TaqMan format)	5	Roche: MagNA Pure 96 DNA and Viral NA Small Volume Kit	20	E gene		Applied Biosystems: QuantStudio 5	21.9	25.3	RIDA GENE SARS-CoV-2
Participant	Shipment 2	V1_152	PCR/NAT	R-BIOPHARM	55	Real Time PCR (TaqMan format)	5	Roche: MagNA Pure 96 DNA and Viral NA Small Volume Kit	20	E gene		Other devices	21.3	24.6	RIDA GENE SARS-CoV-2
Participant	Shipment 2	V1_152	PCR/NAT	R-BIOPHARM	55	Real Time PCR (TaqMan format)	5	other extratction kits	20	E gene		Roche: Light Cycler	20.2	23.9	RIDA GENE SARS-CoV-2
Participant	Shipment 2	V1_152	PCR/NAT	R-BIOPHARM	55	Real Time PCR (TaqMan format)	5	other extratction kits	20	E gene		Applied Biosystems: QuantStudio 5	21.5	24.7	RIDA GENE SARS-CoV-2
Participant	Shipment 2	V1_152	PCR/NAT	R-BIOPHARM	55	Real Time PCR (TaqMan format)	5	other extratction kits	20	E gene		Other devices	20.1	23.6	RIDA GENE SARS-CoV-2
Participant	Shipment 2	V1_153	PCR/NAT	CEPHEID						N gene			23.5	26.6	Xpert Xpress SARS-CoV-2	fully automated
Participant	Shipment 2	V1_153	PCR/NAT	CEPHEID	48					E gene			21.2	24.1	Xpert Xpress SARS-CoV-2	fully automated
Participant	Shipment 2	V1_154	PCR/NAT	CEPHEID	96	Commercial assay system		extraction included in test kit		E gene		Cepheid:all devices	20.8	24.4	Xpert Xpress SARS-CoV-2	fully automated
Participant	Shipment 2	V1_154	PCR/NAT	CEPHEID	96	Commercial assay system		extraction included in test kit		N gene		Cepheid:all devices	23.2	26.6	Xpert Xpress SARS-CoV-2	fully automated
Participant	Shipment 2	V1_155	PCR/NAT	EIGENE HERSTELLUNG	47	Real Time PCR (TaqMan format)	60	Qiagen: QIAamp Viral RNA Mini Kit	25	RdRP gene		Roche: other devices	21.6	25.1	IN-HOUSE	IN-HOUSE
Participant	Shipment 2	V1_155	PCR/NAT	EIGENE HERSTELLUNG	47	Real Time PCR (TaqMan format)	60	Qiagen: QIAamp Viral RNA Mini Kit	25	E gene		Roche: other devices	22.2	25.5	IN-HOUSE	IN-HOUSE
Participant	Shipment 2	V1_156	PCR/NAT	R-BIOPHARM	53	Real Time PCR (TaqMan format)	5	other extratction kits	10	E gene		BioRad: CFX	22.9	26.2	RIDA GENE SARS-CoV-2
Participant	Shipment 2	V1_156	PCR/NAT	SEEGENE	55	Real Time PCR (by probes)	10	other extratction kits	10	N gene		BioRad: CFX	21.3	24.9	Allplex SARS-CoV-2/FluA/FluB/RSV Assay
Participant	Shipment 2	V1_156	PCR/NAT	SEEGENE	55	Real Time PCR (by probes)	10	other extratction kits	10	RdRP gene		BioRad: CFX	21.6	26	Allplex SARS-CoV-2/FluA/FluB/RSV Assay
Participant	Shipment 2	V1_156	PCR/NAT	SEEGENE	55	Real Time PCR (by probes)	10	other extratction kits	10	S gene		BioRad: CFX	20.1	23.7	Allplex SARS-CoV-2/FluA/FluB/RSV Assay
Participant	Shipment 2	V1_156	PCR/NAT	ALTONA DIAGNOSTIC	55	Real Time PCR (TaqMan format)	10	other extratction kits	20	E gene		BioRad: CFX	22.3	24.6	RealStar SARS-CoV-2 RT-PCR Kit 1.0
Participant	Shipment 2	V1_156	PCR/NAT	ALTONA DIAGNOSTIC	55	Real Time PCR (TaqMan format)	10	other extratction kits	20	S gene		BioRad: CFX	22.4	24.1	RealStar SARS-CoV-2 RT-PCR Kit 1.0
Participant	Shipment 2	V1_52	PCR/NAT	ABBOTT	33	Real Time PCR (TaqMan format)	40	Abbott: mSample Preparation Systems DNA	40	Other genes		Abbott: m2000rt	11.4	13.6	RealTime SARS-CoV-2	fully automated
Participant	Shipment 2	V1_52	PCR/NAT	R-BIOPHARM	35	Real Time PCR (TaqMan format)	5	Promega: Maxwell 16 LEV Blood DNA Kit	20	E gene		Abbott: m2000rt	20.6	23	RIDA GENE SARS-CoV-2
Participant	Shipment 2	V1_52	PCR/NAT	R-BIOPHARM	40	Real Time PCR (TaqMan format)	10	other extratction kits	20	E gene		Abbott: m2000rt	19.6	22.6	RIDA GENE SARS-CoV-2
Participant	Shipment 2	V1_53	PCR/NAT	VELA DIAGNOSTICS	67	Real Time PCR (LightCycler)	5	other extratction kits	20	N gene		Stratagene: all devices	18.8	22.5	ViroKey SARS-CoV-2 RT-PCR Test
Participant	Shipment 2	V1_157	PCR/NAT	EIGENE HERSTELLUNG	48	Real Time PCR (TaqMan format)		Roche: MagNA Pure 96 DNA and Viral NA Small Volume Kit		RdRP gene		Roche: Light Cycler	22.6	26.2	IN-HOUSE	IN-HOUSE
Participant	Shipment 2	V1_158	PCR/NAT	ANDERE HERSTELLER	42	other amplification assay				N gene		Other devices	9.75	11.5	Other
Participant	Shipment 2	V1_158	PCR/NAT	ANDERE HERSTELLER	42	other amplification assay				Other genes		Other devices	12.3	16.8	Other
Participant	Shipment 2	V1_57	PCR/NAT	SEEGENE		Commercial assay system		Qiagen: QIAamp MinElute Virus Spin Kit		E gene		BioRad: CFX	18.6	21.9	Allplex 2019 n-CoV Assay
Participant	Shipment 2	V1_57	PCR/NAT	SEEGENE		Commercial assay system		Qiagen: QIAamp MinElute Virus Spin Kit		RdRP gene		BioRad: CFX	21.7	25	Allplex 2019 n-CoV Assay
Participant	Shipment 2	V1_57	PCR/NAT	SEEGENE		Commercial assay system		Qiagen: QIAamp MinElute Virus Spin Kit		N gene		BioRad: CFX	21.8	25.2	Allplex 2019 n-CoV Assay
Participant	Shipment 2	V1_159	PCR/NAT	BECTON DICKINSON	43					N gene		Becton Dickinson: all devices	20	23.5	BD SARS-CoV-2	fully automated
Participant	Shipment 2	V1_160	PCR/NAT	ABBOTT	43					Other genes		Abbott: Alinity	18.9	21.6	Alinity m SARS-CoV-2 Assay	fully automated
Participant	Shipment 2	V1_161	PCR/NAT	BECTON DICKINSON	50					N gene		Becton Dickinson: all devices	23.2	27	BD SARS-CoV-2	fully automated
Participant	Shipment 2	V1_162	PCR/NAT	BECTON DICKINSON	56		750			N gene	N1	Becton Dickinson: all devices	19.5	22.6	BD SARS-CoV-2	fully automated
Participant	Shipment 2	V1_162	PCR/NAT	BECTON DICKINSON	56		750			N gene	N2	Becton Dickinson: all devices	20	23.5	BD SARS-CoV-2	fully automated
Participant	Shipment 2	V1_162	PCR/NAT	CERTEST BIOTEC	57		750			N gene	N1	Becton Dickinson: all devices	20.8	24.1	VIASURE SARS-CoV-2 (N1 + N2)	fully automated
Participant	Shipment 2	V1_162	PCR/NAT	CERTEST BIOTEC	57		750			N gene	N2	Becton Dickinson: all devices	20.8	24.3	VIASURE SARS-CoV-2 (N1 + N2)	fully automated
Participant	Shipment 2	V1_163	PCR/NAT	CEPHEID	54					E gene		Cepheid:all devices	20.6	24.1	Xpert Xpress SARS-CoV-2	fully automated
Participant	Shipment 2	V1_163	PCR/NAT	CEPHEID	54					N gene		Cepheid:all devices	22.9	26.3	Xpert Xpress SARS-CoV-2	fully automated
Participant	Shipment 2	V1_62	PCR/NAT	MIKROGEN		Real Time PCR (LightCycler)		other extratction kits		Other genes		Roche: other devices	27	29.9	ampliCube Coronavirus Panel
Participant	Shipment 2	V1_62	PCR/NAT	ROCHE DIAGNOSTICS	43					E gene		Roche: Cobas 6800	21.4	25.1	COBAS SARS-CoV-2 Test	fully automated
Participant	Shipment 2	V1_62	PCR/NAT	ROCHE DIAGNOSTICS	43					ORF1ab		Roche: Cobas 6800	21	24.3	COBAS SARS-CoV-2 Test	fully automated
Participant	Shipment 2	V1_164	PCR/NAT	CEPHEID	42					N gene			23.7	26.6	Xpert Xpress SARS-CoV-2	fully automated
Participant	Shipment 2	V1_164	PCR/NAT	CEPHEID	42					E gene			21.2	24.2	Xpert Xpress SARS-CoV-2	fully automated
Participant	Shipment 2	V1_165	PCR/NAT	ROCHE DIAGNOSTICS	48					ORF1ab		Roche: Cobas 6800	21.9	24.4	COBAS SARS-CoV-2 Test	fully automated
Participant	Shipment 2	V1_64	PCR/NAT	SEEGENE	41	Real Time PCR (TaqMan format)	80	Analytik Jena: INNUPREP RNA-Virus Plus	17	E gene		BioRad: CFX	21.1	24	Allplex 2019 n-CoV Assay
Participant	Shipment 2	V1_64	PCR/NAT	SEEGENE	41	Real Time PCR (TaqMan format)	80	Analytik Jena: INNUPREP RNA-Virus Plus	17	RdRP gene		BioRad: CFX	23.7	26.8	Allplex 2019 n-CoV Assay
Participant	Shipment 2	V1_64	PCR/NAT	SEEGENE	41	Real Time PCR (TaqMan format)	80	Analytik Jena: INNUPREP RNA-Virus Plus	17	N gene		BioRad: CFX	23.3	26.4	Allplex 2019 n-CoV Assay
Participant	Shipment 2	V1_64	PCR/NAT	HOLOGIC	42	other amplification assay				ORF1ab		Hologic: Panther	1172	1149	Aptima SARS-CoV-2 Assay (Panther)
Participant	Shipment 2	V1_64	PCR/NAT	ALTONA DIAGNOSTIC	42	Real Time PCR (TaqMan format)	80	Analytik Jena: INNUPREP RNA-Virus Plus	20	E gene		BioRad: CFX	24.7	28.1	RealStar SARS-CoV-2 RT-PCR Kit 1.0
Participant	Shipment 2	V1_64	PCR/NAT	ALTONA DIAGNOSTIC	42	Real Time PCR (TaqMan format)	80	Analytik Jena: INNUPREP RNA-Virus Plus	20	S gene		BioRad: CFX	24.8	28.2	RealStar SARS-CoV-2 RT-PCR Kit 1.0
Participant	Shipment 2	V1_64	PCR/NAT	SEEGENE	43	Real Time PCR (TaqMan format)	80	Analytik Jena: INNUPREP RNA-Virus Plus	10	N gene		BioRad: CFX	20.3	24.5	Allplex SARS-CoV-2/FluA/FluB/RSV Assay
Participant	Shipment 2	V1_64	PCR/NAT	SEEGENE	43	Real Time PCR (TaqMan format)	80	Analytik Jena: INNUPREP RNA-Virus Plus	10	RdRP gene		BioRad: CFX	21.3	25.3	Allplex SARS-CoV-2/FluA/FluB/RSV Assay
Participant	Shipment 2	V1_64	PCR/NAT	SEEGENE	43	Real Time PCR (TaqMan format)	80	Analytik Jena: INNUPREP RNA-Virus Plus	10	S gene		BioRad: CFX	20.1	24.2	Allplex SARS-CoV-2/FluA/FluB/RSV Assay
Participant	Shipment 2	V1_166	PCR/NAT	R-BIOPHARM		Real Time PCR (TaqMan format)		Applied Biosystems: MagMAX Pathogen RNA/DNA Kit		E gene		Stratagene: all devices	21.6	24.4	RIDA GENE SARS-CoV-2
Participant	Shipment 2	V1_166	PCR/NAT	R-BIOPHARM		Real Time PCR (TaqMan format)		Biomerieux: NucliSENS easyMAG		E gene		Other devices	22.2	25.5	RIDA GENE SARS-CoV-2
Participant	Shipment 2	V1_166	PCR/NAT	ALTONA DIAGNOSTIC	46	Real Time PCR (TaqMan format)		Applied Biosystems: MagMAX Pathogen RNA/DNA Kit		E gene		BioRad: CFX	19.6	22.5	RealStar SARS-CoV-2 RT-PCR Kit 1.0
Participant	Shipment 2	V1_166	PCR/NAT	ALTONA DIAGNOSTIC	46	Real Time PCR (TaqMan format)		Applied Biosystems: MagMAX Pathogen RNA/DNA Kit		S gene		BioRad: CFX	21	23.9	RealStar SARS-CoV-2 RT-PCR Kit 1.0
Participant	Shipment 2	V1_65	PCR/NAT	SEEGENE	49					E gene			19.9	23.1	Allplex 2019 n-CoV Assay
Participant	Shipment 2	V1_65	PCR/NAT	SEEGENE	49					E gene			20.1	23.1	Allplex 2019 n-CoV Assay
Participant	Shipment 2	V1_65	PCR/NAT	SEEGENE	49					E gene			21.9	24.9	Allplex 2019 n-CoV Assay
Participant	Shipment 2	V1_65	PCR/NAT	SEEGENE	49					E gene			18.9	22.2	Allplex 2019 n-CoV Assay
Participant	Shipment 2	V1_65	PCR/NAT	SEEGENE	49					E gene			19.5	22.8	Allplex 2019 n-CoV Assay
Participant	Shipment 2	V1_65	PCR/NAT	SEEGENE	49					RdRP gene			20.7	23.8	Allplex 2019 n-CoV Assay
Participant	Shipment 2	V1_65	PCR/NAT	SEEGENE	49					RdRP gene			21.5	24.6	Allplex 2019 n-CoV Assay
Participant	Shipment 2	V1_65	PCR/NAT	SEEGENE	49					RdRP gene			23.4	26.8	Allplex 2019 n-CoV Assay
Participant	Shipment 2	V1_65	PCR/NAT	SEEGENE	49					RdRP gene			21.5	25	Allplex 2019 n-CoV Assay
Participant	Shipment 2	V1_65	PCR/NAT	SEEGENE	49					RdRP gene			20.3	23.8	Allplex 2019 n-CoV Assay
Participant	Shipment 2	V1_65	PCR/NAT	SEEGENE	49					N gene			21.7	24.7	Allplex 2019 n-CoV Assay
Participant	Shipment 2	V1_65	PCR/NAT	SEEGENE	49					N gene			22.1	25.2	Allplex 2019 n-CoV Assay
Participant	Shipment 2	V1_65	PCR/NAT	SEEGENE	49					N gene			23	26.5	Allplex 2019 n-CoV Assay
Participant	Shipment 2	V1_65	PCR/NAT	SEEGENE	49					N gene			20.9	24.3	Allplex 2019 n-CoV Assay
Participant	Shipment 2	V1_65	PCR/NAT	SEEGENE	49					N gene			21.2	24.8	Allplex 2019 n-CoV Assay
Participant	Shipment 2	V1_65	PCR/NAT	Priv. Inst. f. Immunol. u. Mol.genetik	49					E gene			17.7	20.7	AmpliGnost SARS-CoV-2 E-/RdRP-Gen
Participant	Shipment 2	V1_65	PCR/NAT	Priv. Inst. f. Immunol. u. Mol.genetik	49					E gene			17.7	20.9	AmpliGnost SARS-CoV-2 E-/RdRP-Gen
Participant	Shipment 2	V1_65	PCR/NAT	Priv. Inst. f. Immunol. u. Mol.genetik	49					E gene			21.8	25	AmpliGnost SARS-CoV-2 E-/RdRP-Gen
Participant	Shipment 2	V1_65	PCR/NAT	Priv. Inst. f. Immunol. u. Mol.genetik	49					E gene			14.1	17.3	AmpliGnost SARS-CoV-2 E-/RdRP-Gen
Participant	Shipment 2	V1_65	PCR/NAT	Priv. Inst. f. Immunol. u. Mol.genetik	49					E gene			18.8	21.9	AmpliGnost SARS-CoV-2 E-/RdRP-Gen
Participant	Shipment 2	V1_65	PCR/NAT	Priv. Inst. f. Immunol. u. Mol.genetik	49					RdRP gene			19	22.2	AmpliGnost SARS-CoV-2 E-/RdRP-Gen
Participant	Shipment 2	V1_65	PCR/NAT	Priv. Inst. f. Immunol. u. Mol.genetik	49					RdRP gene			19	22.3	AmpliGnost SARS-CoV-2 E-/RdRP-Gen
Participant	Shipment 2	V1_65	PCR/NAT	Priv. Inst. f. Immunol. u. Mol.genetik	49					RdRP gene			22.1	25.2	AmpliGnost SARS-CoV-2 E-/RdRP-Gen
Participant	Shipment 2	V1_65	PCR/NAT	Priv. Inst. f. Immunol. u. Mol.genetik	49					RdRP gene			17.2	20.4	AmpliGnost SARS-CoV-2 E-/RdRP-Gen
Participant	Shipment 2	V1_65	PCR/NAT	Priv. Inst. f. Immunol. u. Mol.genetik	49					RdRP gene			20.2	23.2	AmpliGnost SARS-CoV-2 E-/RdRP-Gen
Participant	Shipment 2	V1_167	PCR/NAT	CEPHEID	43	Real Time PCR (TaqMan format)		extraction included in test kit		E gene		Cepheid:all devices	21.6	24.7	Xpert Xpress SARS-CoV-2	fully automated
Participant	Shipment 2	V1_167	PCR/NAT	CEPHEID	43	Real Time PCR (TaqMan format)		extraction included in test kit		N gene		Cepheid:all devices	24.1	27	Xpert Xpress SARS-CoV-2	fully automated
Participant	Shipment 2	V1_168	PCR/NAT	SEEGENE	49	Real Time PCR (melting curve analysis)	5	Seegene: STARMag 96x4 Universal Cartridge Kit	15	RdRP gene		BioRad: CFX	20.7	24	Allplex SARS-CoV-2/FluA/FluB/RSV Assay
Participant	Shipment 2	V1_168	PCR/NAT	SEEGENE	49	Real Time PCR (melting curve analysis)	5	Seegene: STARMag 96x4 Universal Cartridge Kit	15	N gene		BioRad: CFX	20.1	23.2	Allplex SARS-CoV-2/FluA/FluB/RSV Assay
Participant	Shipment 2	V1_168	PCR/NAT	SEEGENE	49	Real Time PCR (melting curve analysis)	5	Seegene: STARMag 96x4 Universal Cartridge Kit	15	S gene		BioRad: CFX	20.3	23.6	Allplex SARS-CoV-2/FluA/FluB/RSV Assay
Participant	Shipment 2	V1_168	PCR/NAT	CEPHEID	49	Commercial assay system		extraction included in test kit		E gene		Cepheid:all devices	21.2	24.2	Xpert Xpress SARS-CoV-2	fully automated
Participant	Shipment 2	V1_168	PCR/NAT	CEPHEID	49	Commercial assay system		extraction included in test kit		N gene		Cepheid:all devices	23.6	26.7	Xpert Xpress SARS-CoV-2	fully automated
Participant	Shipment 2	V1_169	PCR/NAT	ROCHE DIAGNOSTICS	89	Commercial assay system		extraction included in test kit		E gene		Roche: Cobas 6800	22.1	25.5	COBAS SARS-CoV-2 Test	fully automated
Participant	Shipment 2	V1_169	PCR/NAT	ROCHE DIAGNOSTICS	89	Commercial assay system		extraction included in test kit		ORF1ab		Roche: Cobas 6800	21.7	25	COBAS SARS-CoV-2 Test	fully automated
Participant	Shipment 2	V1_169	PCR/NAT	ALTONA DIAGNOSTIC	89	Commercial assay system	10	Qiagen: EZ1 Virus Mini Kit v2.0	20	E gene		Applied Biosystems: ABI Real-Time PCR System	21.8	25.3	RealStar SARS-CoV-2 RT-PCR Kit 1.0
Participant	Shipment 2	V1_169	PCR/NAT	ALTONA DIAGNOSTIC	89	Commercial assay system	10	Qiagen: EZ1 Virus Mini Kit v2.0	20	S gene		Applied Biosystems: ABI Real-Time PCR System	20.9	24.4	RealStar SARS-CoV-2 RT-PCR Kit 1.0
Participant	Shipment 2	V1_169	PCR/NAT	SEEGENE	92	Commercial assay system		Seegene: STARMag 96x4 Universal Cartridge Kit		E gene		Other devices	24.5	28.3	Allplex 2019 n-CoV Assay
Participant	Shipment 2	V1_169	PCR/NAT	SEEGENE	92	Commercial assay system		Seegene: STARMag 96x4 Universal Cartridge Kit		RdRP gene		Other devices	26.6	30.3	Allplex 2019 n-CoV Assay
Participant	Shipment 2	V1_169	PCR/NAT	SEEGENE	92	Commercial assay system		Seegene: STARMag 96x4 Universal Cartridge Kit		N gene		Other devices	24.3	28.3	Allplex 2019 n-CoV Assay
Participant	Shipment 2	V1_170	PCR/NAT	SEEGENE	42	Real Time PCR (TaqMan format)	8	Seegene: STARMag 96x4 Universal Cartridge Kit	17	E gene		BioRad: CFX	21.5	25.1	Allplex 2019 n-CoV Assay
Participant	Shipment 2	V1_170	PCR/NAT	SEEGENE	42	Real Time PCR (TaqMan format)	8	Seegene: STARMag 96x4 Universal Cartridge Kit	17	RdRP gene		BioRad: CFX	23.1	26.5	Allplex 2019 n-CoV Assay
Participant	Shipment 2	V1_170	PCR/NAT	SEEGENE	42	Real Time PCR (TaqMan format)	8	Seegene: STARMag 96x4 Universal Cartridge Kit	17	N gene		BioRad: CFX	23.3	26.9	Allplex 2019 n-CoV Assay
Participant	Shipment 2	V1_171	PCR/NAT	CEPHEID	49	Real Time PCR (TaqMan format)		extraction included in test kit	300	E gene		Cepheid:all devices	21.3	24.6	Xpert Xpress SARS-CoV-2	fully automated
Participant	Shipment 2	V1_78	PCR/NAT	SEEGENE	68	Real Time PCR (by probes)	100	Seegene: STARMag 96x4 Universal Cartridge Kit	10	E gene		BioRad: CFX	21.7	24.7	Allplex 2019 n-CoV Assay
Participant	Shipment 2	V1_78	PCR/NAT	SEEGENE	68	Real Time PCR (by probes)	100	Seegene: STARMag 96x4 Universal Cartridge Kit	10	RdRP gene		BioRad: CFX	23.5	26.6	Allplex 2019 n-CoV Assay
Participant	Shipment 2	V1_78	PCR/NAT	SEEGENE	68	Real Time PCR (by probes)	100	Seegene: STARMag 96x4 Universal Cartridge Kit	10	N gene		BioRad: CFX	23.6	26.7	Allplex 2019 n-CoV Assay
Participant	Shipment 2	V1_78	PCR/NAT	SEEGENE	68	Real Time PCR (by probes)	50	Invitrogen: MagMAX Viral RNA Isolation Kit	10	E gene		BioRad: CFX	20	23.8	Allplex 2019 n-CoV Assay
Participant	Shipment 2	V1_78	PCR/NAT	SEEGENE	68	Real Time PCR (by probes)	50	Invitrogen: MagMAX Viral RNA Isolation Kit	10	RdRP gene		BioRad: CFX	21.1	25.1	Allplex 2019 n-CoV Assay
Participant	Shipment 2	V1_78	PCR/NAT	SEEGENE	68	Real Time PCR (by probes)	50	Invitrogen: MagMAX Viral RNA Isolation Kit	10	N gene		BioRad: CFX	21.8	25.4	Allplex 2019 n-CoV Assay
Participant	Shipment 2	V1_78	PCR/NAT	SEEGENE	68	Real Time PCR (by probes)	60	Qiagen: QIAamp Viral RNA Mini Kit	10	E gene		BioRad: CFX	19.2	22.6	Allplex 2019 n-CoV Assay
Participant	Shipment 2	V1_78	PCR/NAT	SEEGENE	68	Real Time PCR (by probes)	60	Qiagen: QIAamp Viral RNA Mini Kit	10	RdRP gene		BioRad: CFX	21.1	24.6	Allplex 2019 n-CoV Assay
Participant	Shipment 2	V1_78	PCR/NAT	SEEGENE	68	Real Time PCR (by probes)	60	Qiagen: QIAamp Viral RNA Mini Kit	10	N gene		BioRad: CFX	21.5	25	Allplex 2019 n-CoV Assay
Participant	Shipment 2	V1_78	PCR/NAT	SEEGENE	68	Real Time PCR (by probes)	100	Seegene: STARMag 96x4 Universal Cartridge Kit	10	RdRP gene		BioRad: CFX	23.2	26.3	Allplex SARS-CoV-2/FluA/FluB/RSV Assay
Participant	Shipment 2	V1_78	PCR/NAT	SEEGENE	68	Real Time PCR (by probes)	100	Seegene: STARMag 96x4 Universal Cartridge Kit	10	N gene		BioRad: CFX	22.2	25.2	Allplex SARS-CoV-2/FluA/FluB/RSV Assay
Participant	Shipment 2	V1_78	PCR/NAT	SEEGENE	68	Real Time PCR (by probes)	100	Seegene: STARMag 96x4 Universal Cartridge Kit	10	S gene		BioRad: CFX	22	25.1	Allplex SARS-CoV-2/FluA/FluB/RSV Assay
Participant	Shipment 2	V1_78	PCR/NAT	SEEGENE	68	Real Time PCR (by probes)	50	Invitrogen: MagMAX Viral RNA Isolation Kit	10	RdRP gene		BioRad: CFX	20.2	23.5	Allplex SARS-CoV-2/FluA/FluB/RSV Assay
Participant	Shipment 2	V1_78	PCR/NAT	SEEGENE	68	Real Time PCR (by probes)	50	Invitrogen: MagMAX Viral RNA Isolation Kit	10	N gene		BioRad: CFX	19.6	22.8	Allplex SARS-CoV-2/FluA/FluB/RSV Assay
Participant	Shipment 2	V1_78	PCR/NAT	SEEGENE	68	Real Time PCR (by probes)	50	Invitrogen: MagMAX Viral RNA Isolation Kit	10	S gene		BioRad: CFX	19.4	22.8	Allplex SARS-CoV-2/FluA/FluB/RSV Assay
Participant	Shipment 2	V1_78	PCR/NAT	SEEGENE	68	Real Time PCR (by probes)	60	Qiagen: QIAamp Viral RNA Mini Kit	10	RdRP gene		BioRad: CFX	20.9	24.3	Allplex SARS-CoV-2/FluA/FluB/RSV Assay
Participant	Shipment 2	V1_78	PCR/NAT	SEEGENE	68	Real Time PCR (by probes)	60	Qiagen: QIAamp Viral RNA Mini Kit	10	N gene		BioRad: CFX	21.2	24.4	Allplex SARS-CoV-2/FluA/FluB/RSV Assay
Participant	Shipment 2	V1_78	PCR/NAT	SEEGENE	68	Real Time PCR (by probes)	60	Qiagen: QIAamp Viral RNA Mini Kit	10	S gene		BioRad: CFX	19.6	23	Allplex SARS-CoV-2/FluA/FluB/RSV Assay
Participant	Shipment 2	V1_78	PCR/NAT	EIGENE HERSTELLUNG	68	Real Time PCR (LightCycler)	100	Seegene: STARMag 96x4 Universal Cartridge Kit	5	N gene		Roche: Light Cycler	23.2	26.6	IN-HOUSE	IN-HOUSE
Participant	Shipment 2	V1_78	PCR/NAT	EIGENE HERSTELLUNG	68	Real Time PCR (LightCycler)	50	Invitrogen: MagMAX Total Nucleic Acid Isolation Kit	5	N gene		Roche: Light Cycler	21.5	24.9	IN-HOUSE	IN-HOUSE
Participant	Shipment 2	V1_78	PCR/NAT	EIGENE HERSTELLUNG	68	Real Time PCR (LightCycler)	60	Qiagen: QIAamp Viral RNA Mini Kit	5	N gene		Roche: Light Cycler	21.3	24.6	IN-HOUSE	IN-HOUSE
Participant	Shipment 2	V1_78	PCR/NAT	EIGENE HERSTELLUNG	68	Real Time PCR (LightCycler)	100	Seegene: STARMag 96x4 Universal Cartridge Kit	5	N gene		Other devices	23	26.1	IN-HOUSE	IN-HOUSE
Participant	Shipment 2	V1_78	PCR/NAT	EIGENE HERSTELLUNG	68	Real Time PCR (LightCycler)	50	Invitrogen: MagMAX Viral RNA Isolation Kit	5	N gene		Other devices	21	24.3	IN-HOUSE	IN-HOUSE
Participant	Shipment 2	V1_78	PCR/NAT	EIGENE HERSTELLUNG	68	Real Time PCR (LightCycler)	60	Qiagen: QIAamp Viral RNA Mini Kit	5	N gene		Other devices	20.6	24	IN-HOUSE	IN-HOUSE
Participant	Shipment 2	V1_78	PCR/NAT	TIB MOLBIOL	68	Real Time PCR (LightCycler)	100	Seegene: STARMag 96x4 Universal Cartridge Kit	5	RdRP gene		Roche: Light Cycler	26.2	29	LightMix Modular Wuhan CoV RdRP-gene
Participant	Shipment 2	V1_78	PCR/NAT	TIB MOLBIOL	68	Real Time PCR (LightCycler)	50	Invitrogen: MagMAX Viral RNA Isolation Kit	5	RdRP gene		Roche: Light Cycler	23.9	27.4	LightMix Modular Wuhan CoV RdRP-gene
Participant	Shipment 2	V1_78	PCR/NAT	TIB MOLBIOL	68	Real Time PCR (LightCycler)	60	Qiagen: QIAamp Viral RNA Mini Kit	5	RdRP gene		Roche: Light Cycler	23.9	26.9	LightMix Modular Wuhan CoV RdRP-gene
Participant	Shipment 2	V1_172	PCR/NAT	FAST-TRACK DIAGNOSTICS	49					Other genes		Siemens: Versant	22.1	25.5	FTD SARS-CoV-2 assay
Participant	Shipment 2	V1_173	PCR/NAT	IMMUNDIAGNOSTIK	49	Real Time PCR (TaqMan format)	6		14	E gene		Roche: Light Cycler	29.5	32.6	MutaPLEX Coronavirus
Participant	Shipment 2	V1_173	PCR/NAT	IMMUNDIAGNOSTIK	49	Real Time PCR (TaqMan format)	6		14	RdRP gene		Roche: Light Cycler	32	34.5	MutaPLEX Coronavirus
Participant	Shipment 2	V1_173	PCR/NAT	IMMUNDIAGNOSTIK	49	Real Time PCR (TaqMan format)	6		14	RdRP gene		Other devices	30.2	33	MutaPLEX Coronavirus
Participant	Shipment 2	V1_174	PCR/NAT	R-BIOPHARM	47	Commercial assay system	50	other extratction kits	5	E gene		Stratagene: all devices	28.5	31.6	RIDA GENE SARS-CoV-2
Participant	Shipment 2	V1_175	PCR/NAT	SEEGENE	55	Real Time PCR (LightCycler)		Seegene: STARMag 96x4 Universal Cartridge Kit		RdRP gene		BioRad: CFX	20.9	24.6	Allplex 2019 n-CoV Assay
Participant	Shipment 2	V1_175	PCR/NAT	SEEGENE	55	Real Time PCR (LightCycler)		Seegene: STARMag 96x4 Universal Cartridge Kit		E gene		BioRad: CFX	18.7	22.1	Allplex 2019 n-CoV Assay
Participant	Shipment 2	V1_175	PCR/NAT	SEEGENE	55	Real Time PCR (LightCycler)		Seegene: STARMag 96x4 Universal Cartridge Kit		N gene		BioRad: CFX	21	24.5	Allplex 2019 n-CoV Assay
Participant	Shipment 2	V1_176	PCR/NAT	BAG Health Care	54	Real Time PCR (LightCycler)	5	other extratction kits	15	E gene		Roche: Light Cycler	22.8	26.3	ViroQ SARS-CoV-2
Participant	Shipment 2	V1_176	PCR/NAT	BAG Health Care	54	Real Time PCR (LightCycler)	5	other extratction kits	15	RdRP gene		Roche: Light Cycler	22.8	26.2	ViroQ SARS-CoV-2
Participant	Shipment 2	V1_81	PCR/NAT	CEPHEID						N gene			23.2	26.2	Xpert Xpress SARS-CoV-2	fully automated
Participant	Shipment 2	V1_81	PCR/NAT	CEPHEID	43					E gene		Cepheid:all devices	21.1	24.1	Xpert Xpress SARS-CoV-2	fully automated
Participant	Shipment 2	V1_177	PCR/NAT	SEEGENE	48		80			E gene		BioRad: CFX	20.1	23	Allplex 2019 n-CoV Assay
Participant	Shipment 2	V1_177	PCR/NAT	SEEGENE	48		80			RdRP gene		BioRad: CFX	21.7	24.9	Allplex 2019 n-CoV Assay
Participant	Shipment 2	V1_177	PCR/NAT	SEEGENE	48		80			N gene		BioRad: CFX	22.3	25.4	Allplex 2019 n-CoV Assay
Participant	Shipment 2	V1_178	PCR/NAT	IMMUNDIAGNOSTIK	46					E gene			21.1	24.7	MutaPLEX Coronavirus
Participant	Shipment 2	V1_178	PCR/NAT	IMMUNDIAGNOSTIK	46					RdRP gene			24.3	27.9	MutaPLEX Coronavirus
Participant	Shipment 2	V1_179	PCR/NAT	BGI	46	Real Time PCR (TaqMan format)	5	other extratction kits	10	ORF1ab		Applied Biosystems: ABI Real-Time PCR System	22.1	24.1	SARS-CoV-2 RT-PCR kit
Participant	Shipment 2	V1_180	PCR/NAT	QIAGEN	73	Real Time PCR (TaqMan format)	500		10	N gene		Qiagen: RotorGene	20.7	24.1	SARS-CoV-2 N1+N2 Assay Kit
Participant	Shipment 2	V1_181	PCR/NAT	EIGENE HERSTELLUNG	49	Real Time PCR (by probes)	5	other extratction kits	20	RdRP gene		Stratagene: all devices	25.1	28	IN-HOUSE	IN-HOUSE
Participant	Shipment 2	V1_182	PCR/NAT	MIKROGEN						E gene			22.3	25.4	ampliCube Coronavirus SARS-CoV-2
Participant	Shipment 2	V1_182	PCR/NAT	MIKROGEN						Other genes			20.1	23.4	ampliCube Coronavirus SARS-CoV-2
Participant	Shipment 2	V1_182	PCR/NAT	BECTON DICKINSON						N gene	N1		19.6	22.6	BD SARS-CoV-2	fully automated
Participant	Shipment 2	V1_182	PCR/NAT	BECTON DICKINSON						N gene	N2		19.9	23.5	BD SARS-CoV-2	fully automated
Participant	Shipment 2	V1_183	PCR/NAT	CEPHEID						E gene			21	24.3	Xpert Xpress SARS-CoV-2	fully automated
Participant	Shipment 2	V1_183	PCR/NAT	CEPHEID						N gene			22.9	26.4	Xpert Xpress SARS-CoV-2	fully automated
Participant	Shipment 2	V1_184	PCR/NAT	MIKROGEN	50					E gene			21	24.5	ampliCube Coronavirus SARS-CoV-2
Participant	Shipment 2	V1_184	PCR/NAT	MIKROGEN	50					Other genes			21.6	25	ampliCube Coronavirus SARS-CoV-2
Participant	Shipment 2	V1_85	PCR/NAT	ROCHE DIAGNOSTICS	43					E gene			21.6	24.7	COBAS SARS-CoV-2 Test	fully automated
Participant	Shipment 2	V1_85	PCR/NAT	CEPHEID	43					N gene			23.4	26.9	Xpert Xpress SARS-CoV-2	fully automated
Participant	Shipment 2	V1_185	PCR/NAT	SEEGENE	43	Real Time PCR (TaqMan format)	80	other extratction kits	8	E gene		BioRad: CFX	20.2	23.3	Allplex 2019 n-CoV Assay
Participant	Shipment 2	V1_185	PCR/NAT	SEEGENE	43	Real Time PCR (TaqMan format)	80	other extratction kits	8	RdRP gene		BioRad: CFX	22.5	25.6	Allplex 2019 n-CoV Assay
Participant	Shipment 2	V1_185	PCR/NAT	SEEGENE	43	Real Time PCR (TaqMan format)	80	other extratction kits	8	N gene		BioRad: CFX	22.1	25.2	Allplex 2019 n-CoV Assay
Participant	Shipment 2	V1_185	PCR/NAT	SEEGENE	43	Real Time PCR (by probes)	80	other extratction kits	10	RdRP gene		BioRad: CFX	20.1	23	Allplex SARS-CoV-2/FluA/FluB/RSV Assay
Participant	Shipment 2	V1_185	PCR/NAT	SEEGENE	43	Real Time PCR (by probes)	80	other extratction kits	10	N gene		BioRad: CFX	19.5	22.5	Allplex SARS-CoV-2/FluA/FluB/RSV Assay
Participant	Shipment 2	V1_185	PCR/NAT	SEEGENE	43	Real Time PCR (by probes)	80	other extratction kits	10	S gene		BioRad: CFX	19.7	22.4	Allplex SARS-CoV-2/FluA/FluB/RSV Assay
Participant	Shipment 2	V1_186	PCR/NAT	EIGENE HERSTELLUNG	49	Real Time PCR (by probes)	50	Qiagen: QIAamp Viral RNA Mini Kit	10	RdRP gene		BioRad: all devices	23.5	26.2	IN-HOUSE	IN-HOUSE
Participant	Shipment 2	V1_186	PCR/NAT	EIGENE HERSTELLUNG	49	Real Time PCR (by probes)	50	Qiagen: QIAamp Viral RNA Mini Kit	20	E gene		BioRad: all devices	24.4	26.6	IN-HOUSE	IN-HOUSE
Participant	Shipment 2	V1_187	PCR/NAT	APPLIED BIOSYSTEMS	53	Real Time PCR (TaqMan format)	5	Qiagen: QIAsymphony DSP Virus/Pathogen Mini Kit	20	N gene		Applied Biosystems: QuantStudio 5	23.4	26.5	TaqPath COVID-19 RT-PCR Kit
Participant	Shipment 2	V1_187	PCR/NAT	APPLIED BIOSYSTEMS	53	Real Time PCR (TaqMan format)	5	Qiagen: QIAsymphony DSP Virus/Pathogen Mini Kit	20	S gene		Applied Biosystems: QuantStudio 5	23.9	27.1	TaqPath COVID-19 RT-PCR Kit
Participant	Shipment 2	V1_187	PCR/NAT	APPLIED BIOSYSTEMS	53	Real Time PCR (TaqMan format)	5	Qiagen: QIAsymphony DSP Virus/Pathogen Mini Kit	20	ORF1ab		Applied Biosystems: QuantStudio 5	21.9	25.2	TaqPath COVID-19 RT-PCR Kit
Participant	Shipment 2	V1_187	PCR/NAT	APPLIED BIOSYSTEMS	53	Real Time PCR (TaqMan format)	5	Applied Biosystems: MagMAX Pathogen RNA/DNA Kit	20	N gene		Applied Biosystems: QuantStudio 5	21.9	24.4	TaqPath COVID-19 RT-PCR Kit
Participant	Shipment 2	V1_187	PCR/NAT	APPLIED BIOSYSTEMS	53	Real Time PCR (TaqMan format)	5	Applied Biosystems: MagMAX Pathogen RNA/DNA Kit	20	S gene		Applied Biosystems: QuantStudio 5	21.6	24.4	TaqPath COVID-19 RT-PCR Kit
Participant	Shipment 2	V1_187	PCR/NAT	APPLIED BIOSYSTEMS	53	Real Time PCR (TaqMan format)	5	Applied Biosystems: MagMAX Pathogen RNA/DNA Kit	20	ORF1ab		Applied Biosystems: QuantStudio 5	20.9	24	TaqPath COVID-19 RT-PCR Kit
Participant	Shipment 2	V1_188	PCR/NAT	EIGENE HERSTELLUNG	56	Real Time PCR (by probes)	5	other extratction kits	15	E gene		Analytik Jena: all devices	21.9	24.8	IN-HOUSE	IN-HOUSE
Participant	Shipment 2	V1_189	PCR/NAT	SEEGENE	55	Commercial assay system		Seegene: STARMag 96x4 Universal Cartridge Kit		E gene		Other devices	21.5	24.4	Allplex 2019 n-CoV Assay
Participant	Shipment 2	V1_189	PCR/NAT	SEEGENE	55	Commercial assay system		Seegene: STARMag 96x4 Universal Cartridge Kit		RdRP gene		Other devices	23.4	26.3	Allplex 2019 n-CoV Assay
Participant	Shipment 2	V1_189	PCR/NAT	SEEGENE	55	Commercial assay system		Seegene: STARMag 96x4 Universal Cartridge Kit		N gene		Other devices	23.5	26.6	Allplex 2019 n-CoV Assay
Participant	Shipment 2	V1_189	PCR/NAT	LUMINEX	55	Commercial assay system				N gene		Luminex:other devices	24.1	27.3	ARIES SARS-CoV-2 Assay	fully automated
Participant	Shipment 2	V1_189	PCR/NAT	LUMINEX	55	Commercial assay system				ORF1ab		Luminex:other devices	22.4	25.6	ARIES SARS-CoV-2 Assay	fully automated
Participant	Shipment 2	V1_189	PCR/NAT	CEPHEID	55	Commercial assay system				E gene		Cepheid:all devices	21.1	24.2	Xpert Xpress SARS-CoV-2	fully automated
Participant	Shipment 2	V1_189	PCR/NAT	CEPHEID	55	Commercial assay system				N gene		Cepheid:all devices	23.6	26.5	Xpert Xpress SARS-CoV-2	fully automated
Participant	Shipment 2	V1_190	PCR/NAT	ELITech	42	Real Time PCR (by probes)	100	other extratction kits	60.9	Other genes	ORF8	EliTech: Ingenius	21.7	24.6	SARS-CoV-2 ELITe MGB Kit
Participant	Shipment 2	V1_190	PCR/NAT	ELITech	42	Real Time PCR (by probes)	100	other extratction kits	60.9	RdRP gene		EliTech: Ingenius	22.3	25.3	SARS-CoV-2 ELITe MGB Kit
Participant	Shipment 2	V1_191	PCR/NAT	EIGENE HERSTELLUNG	41		10	other extratction kits	10	ORF1ab		Qiagen: RotorGene	20.1	23.4	IN-HOUSE	IN-HOUSE
Participant	Shipment 2	V1_192	PCR/NAT	IMMUNDIAGNOSTIK	43	Real Time PCR (LightCycler)	6	other extratction kits	14	E gene		manual performance	23.5	27.3	MutaPLEX Coronavirus
Participant	Shipment 2	V1_192	PCR/NAT	IMMUNDIAGNOSTIK	43	Real Time PCR (LightCycler)	6	other extratction kits	14	RdRP gene		manual performance	25.3	28.3	MutaPLEX Coronavirus
Participant	Shipment 2	V1_193	PCR/NAT	ANDERE HERSTELLER	90	Real Time PCR (by probes)	100	other extratction kits	20	N gene		Applied Biosystems: QuantStudio 5	24	27.5	OTHER
Participant	Shipment 2	V1_193	PCR/NAT	ANDERE HERSTELLER	90	Real Time PCR (by probes)	100	other extratction kits	20	N gene		Applied Biosystems: QuantStudio 5	24.2	27.5	OTHER
Participant	Shipment 2	V1_194	PCR/NAT	BOSCH HEALTHCARE SOLUTIONS	50	Commercial assay system		extraction included in test kit		Other genes				31.4	Vivalytic SARS-CoV-2
Participant	Shipment 2	V1_87	PCR/NAT	ALTONA DIAGNOSTIC	57	Real Time PCR (by probes)	10	Qiagen: QIAamp Viral RNA Mini Kit	20	E gene		Applied Biosystems: ABI Real-Time PCR System	19.2	22.2	RealStar SARS-CoV-2 RT-PCR Kit 1.0
Participant	Shipment 2	V1_87	PCR/NAT	ALTONA DIAGNOSTIC	57	Real Time PCR (by probes)	10	other extratction kits	20	E gene		Applied Biosystems: ABI Real-Time PCR System	20	23.4	RealStar SARS-CoV-2 RT-PCR Kit 1.0
Participant	Shipment 2	V1_87	PCR/NAT	ALTONA DIAGNOSTIC	57	Real Time PCR (by probes)	10	other extratction kits	20	E gene		Applied Biosystems: ABI Real-Time PCR System	22.3	25.8	RealStar SARS-CoV-2 RT-PCR Kit 1.0
Participant	Shipment 2	V1_195	PCR/NAT	BIORON GmbH	48	Real Time PCR (LightCycler)	10	Promega: Maxwell 16 Viral Total Nucleic Acid Purification Kit	15	E gene		Other devices	31.4	34.3	RealLine SARS-CoV-2 (A-Format)
Participant	Shipment 2	V1_195	PCR/NAT	BIORON GmbH	48	Real Time PCR (LightCycler)	10	Promega: Maxwell 16 Viral Total Nucleic Acid Purification Kit	15	N gene		Other devices	31.4	34.4	RealLine SARS-CoV-2 (A-Format)
Participant	Shipment 1	V1_196	PCR/NAT	R-BIOPHARM	33			IN-HOUSE		E gene		Roche: Light Cycler	32.4	34.2	RIDA GENE SARS-CoV-2
Participant	Shipment 1	V1_197	PCR/NAT	SEEGENE	39	Real Time PCR (TaqMan format)	8	Qiagen: EZ1 Virus Mini Kit v2.0	17	E gene		BioRad: CFX	20.2	23.6	Allplex 2019 n-CoV Assay
Participant	Shipment 1	V1_197	PCR/NAT	SEEGENE	39	Real Time PCR (TaqMan format)	8	Qiagen: EZ1 Virus Mini Kit v2.0	17	RdRP gene		BioRad: CFX	21.8	25.5	Allplex 2019 n-CoV Assay
Participant	Shipment 1	V1_197	PCR/NAT	SEEGENE	39	Real Time PCR (TaqMan format)	8	Qiagen: EZ1 Virus Mini Kit v2.0	17	N gene		BioRad: CFX	21.7	25.3	Allplex 2019 n-CoV Assay
Participant	Shipment 1	V1_198	PCR/NAT	SEEGENE	47		10	other extratction kits	10	S gene		BioRad: CFX	22	24.8	Allplex SARS-CoV-2/FluA/FluB/RSV Assay
Participant	Shipment 1	V1_198	PCR/NAT	TIB MOLBIOL	47		5	other extratction kits	5	E gene		Roche: Light Cycler	22.8	25.6	LightMix Sarbeco E-gene
Participant	Shipment 1	V1_199	PCR/NAT	R-BIOPHARM	29	Real Time PCR (LightCycler)	60	Promega: Maxwell RSC 48	20	E gene		Roche: Light Cycler	28.5	33.8	RIDA GENE SARS-CoV-2
Participant	Shipment 1	V1_200	PCR/NAT	ROCHE DIAGNOSTICS	31					E gene		Roche: Cobas 6800	23	25.3	COBAS SARS-CoV-2 Test	fully automated
Participant	Shipment 1	V1_200	PCR/NAT	ROCHE DIAGNOSTICS	31					ORF1ab		Roche: Cobas 6800	22.9	25.2	COBAS SARS-CoV-2 Test	fully automated
Participant	Shipment 1	V1_101	PCR/NAT	ROCHE DIAGNOSTICS	40	Real Time PCR (TaqMan format)	12	other extratction kits	13	ORF1ab		Roche: Light Cycler	23	25.7	COBAS SARS-CoV-2 Test	fully automated
Participant	Shipment 1	V1_101	PCR/NAT	ANCHOR DIAGNOSTICS	40	Real Time PCR (TaqMan format)	10	other extratction kits	15	Other genes			24.9	27.9	SARS-CoV-2 PCR Kit
Participant	Shipment 1	V1_101	PCR/NAT	ROCHE DIAGNOSTICS	41					ORF1ab		Roche: Cobas 6800	22.9	25.7	COBAS SARS-CoV-2 Test	fully automated
Participant	Shipment 1	V1_201	PCR/NAT	SEEGENE	36	Real Time PCR (by probes)	50	other extratction kits	25	E gene		BioRad: CFX	19.9	23.2	Allplex 2019 n-CoV Assay
Participant	Shipment 1	V1_201	PCR/NAT	SEEGENE	36	Real Time PCR (by probes)	50	other extratction kits	25	RdRP gene		BioRad: CFX	20.8	24.2	Allplex 2019 n-CoV Assay
Participant	Shipment 1	V1_201	PCR/NAT	SEEGENE	36	Real Time PCR (by probes)	50	other extratction kits	25	N gene		BioRad: CFX	21.6	24.9	Allplex 2019 n-CoV Assay
Participant	Shipment 1	V1_201	PCR/NAT	TIB MOLBIOL	36	Real Time PCR (LightCycler)	90	Qiagen: EZ1 Virus Mini Kit v2.0	20	RdRP gene		Roche: Light Cycler	27	30.3	LightMix Modular Wuhan CoV RdRP-gene
Participant	Shipment 1	V1_201	PCR/NAT	TIB MOLBIOL	36	Real Time PCR (LightCycler)	90	Qiagen: EZ1 Virus Mini Kit v2.0	20	E gene		Roche: Light Cycler	22.7	25.8	LightMix Sarbeco E-gene
Participant	Shipment 1	V1_201	PCR/NAT	TIB MOLBIOL	36	Real Time PCR (LightCycler)	80	other extratction kits	20	E gene		Roche: Light Cycler	21.3	24.3	LightMix Sarbeco E-gene
Participant	Shipment 1	V1_201	PCR/NAT	TIB MOLBIOL	36	Real Time PCR (LightCycler)	50	other extratction kits	20	E gene		Roche: Light Cycler	22.1	25.2	LightMix Sarbeco E-gene
Participant	Shipment 1	V1_202	PCR/NAT	TIB MOLBIOL	42	Real Time PCR (TaqMan format)	5	other extratction kits	15	E gene		Roche: Light Cycler	24.8	28.1	LightMix Modular SARS and Wuhan CoV E-gene
Participant	Shipment 1	V1_105	PCR/NAT	ALTONA DIAGNOSTIC	32	other amplification assay	10	Altona: Diagnostics ExtraStar Purification Kit 1.0	20	E gene		Altona Diagnostics: AltoStar	17.1	20.7	RealStar SARS-CoV-2 RT-PCR Kit 1.0
Participant	Shipment 1	V1_105	PCR/NAT	ALTONA DIAGNOSTIC	32	other amplification assay	10	Altona: Diagnostics ExtraStar Purification Kit 1.0	20	S gene		Altona Diagnostics: AltoStar	19	20.1	RealStar SARS-CoV-2 RT-PCR Kit 1.0
Participant	Shipment 1	V1_105	PCR/NAT	ALTONA DIAGNOSTIC	33		10	Qiagen: QIAamp Viral RNA Mini Kit	20	E gene		Qiagen: RotorGene	26	29.1	RealStar SARS-CoV-2 RT-PCR Kit 1.0
Participant	Shipment 1	V1_105	PCR/NAT	ALTONA DIAGNOSTIC	33		10	Qiagen: QIAamp Viral RNA Mini Kit	20	S gene		Qiagen: RotorGene	24.9	28.2	RealStar SARS-CoV-2 RT-PCR Kit 1.0
Participant	Shipment 1	V1_105	PCR/NAT	CEPHEID	34					E gene		Cepheid:all devices	21.1	24.1	Xpert Xpress SARS-CoV-2	fully automated
Participant	Shipment 1	V1_105	PCR/NAT	CEPHEID	34					N gene	N2	Cepheid:all devices	23.2	26.4	Xpert Xpress SARS-CoV-2	fully automated
Participant	Shipment 1	V1_105	PCR/NAT	BECTON DICKINSON	46					N gene	N1	Other devices	19.7	22.7	BD SARS-CoV-2	fully automated
Participant	Shipment 1	V1_105	PCR/NAT	BECTON DICKINSON	46					N gene	N2	Other devices	19.7	22.6	BD SARS-CoV-2	fully automated
Participant	Shipment 1	V1_7	PCR/NAT	ABBOTT	35					Other genes		Abbott: Alinity	18.7	21.5	Alinity m SARS-CoV-2 Assay	fully automated
Participant	Shipment 1	V1_7	PCR/NAT	ROCHE DIAGNOSTICS	35					E gene		Roche: Cobas 6800	22.7	25	COBAS SARS-CoV-2 Test	fully automated
Participant	Shipment 1	V1_7	PCR/NAT	ROCHE DIAGNOSTICS	35					ORF1ab		Roche: Cobas 6800	22.1	24.9	COBAS SARS-CoV-2 Test	fully automated
Participant	Shipment 1	V1_7	PCR/NAT	EIGENE HERSTELLUNG	35	Real Time PCR (LightCycler)	5	Roche: MagNA Pure 96 DNA and Viral NA Large Volume Kit	15	N gene			22	25.2	IN-HOUSE	IN-HOUSE
Participant	Shipment 1	V1_7	PCR/NAT	TIB MOLBIOL	35	Real Time PCR (LightCycler)	5	Roche: MagNA Pure 96 DNA and Viral NA Large Volume Kit	15	E gene			21.8	25	LightMix Sarbeco E-gene
Participant	Shipment 1	V1_7	PCR/NAT	HOLOGIC	35					E gene		Hologic: Panther	25.3	28.6	Panther Fusion SARS-CoV-2 Assay
Participant	Shipment 1	V1_7	PCR/NAT	HOLOGIC	35					N gene		Hologic: Panther	25.9	29.5	Panther Fusion SARS-CoV-2 Assay
Participant	Shipment 1	V1_203	PCR/NAT	ELITech	43	Real Time PCR (LightCycler)	5	Qiagen: QIAamp Viral RNA Mini Kit	15	E gene		Roche: Light Cycler	24.1	27.2	GeneFinder COVID-19 Plus
Participant	Shipment 1	V1_203	PCR/NAT	ELITech	43	Real Time PCR (LightCycler)	5	Qiagen: QIAamp Viral RNA Mini Kit	15	RdRP gene		Roche: Light Cycler	27.5	30.1	GeneFinder COVID-19 Plus
Participant	Shipment 1	V1_203	PCR/NAT	ELITech	43	Real Time PCR (LightCycler)	5	Qiagen: QIAamp Viral RNA Mini Kit	15	N gene		Roche: Light Cycler	25.4	28.5	GeneFinder COVID-19 Plus
Participant	Shipment 1	V1_204	PCR/NAT	BOSCH HEALTHCARE SOLUTIONS	49		300			Other genes		Other devices	21.4	23.9	Vivalytic VRI Multiplex Test	fully automated
Participant	Shipment 1	V1_9	PCR/NAT	SEEGENE						E gene			21	23.8	Allplex 2019 n-CoV Assay
Participant	Shipment 1	V1_9	PCR/NAT	SEEGENE						RdRP gene			22.5	25.6	Allplex 2019 n-CoV Assay
Participant	Shipment 1	V1_9	PCR/NAT	SEEGENE						N gene			22	25.1	Allplex 2019 n-CoV Assay
Participant	Shipment 1	V1_9	PCR/NAT	R-BIOPHARM						E gene			28.3	32	RIDA GENE SARS-CoV-2
Participant	Shipment 1	V1_9	PCR/NAT	ROCHE DIAGNOSTICS	40			extraction included in test kit		Other genes		Roche: Cobas 6800	22.2	25.4	COBAS SARS-CoV-2 Test	fully automated
Participant	Shipment 1	V1_205	PCR/NAT	ALTONA DIAGNOSTIC	32	Real Time PCR (TaqMan format)		Macherey-Nagel: NucleoMag RNA		E gene		Analytik Jena: all devices	22.5	26	RealStar SARS-CoV-2 RT-PCR Kit 1.0
Participant	Shipment 1	V1_205	PCR/NAT	ALTONA DIAGNOSTIC	32	Real Time PCR (TaqMan format)		Macherey-Nagel: NucleoMag RNA		S gene		Analytik Jena: all devices	19	22	RealStar SARS-CoV-2 RT-PCR Kit 1.0
Participant	Shipment 1	V1_206	PCR/NAT	ABBOTT	27					Other genes		Abbott: Alinity	19.5	21.6	Alinity m SARS-CoV-2 Assay	fully automated
Participant	Shipment 1	V1_206	PCR/NAT	ABBOTT	27					Other genes		Abbott: Alinity	19.2	22.4	Alinity m SARS-CoV-2 Assay	fully automated
Participant	Shipment 1	V1_206	PCR/NAT	ROCHE DIAGNOSTICS	27					E gene			22.4	25.5	COBAS SARS-CoV-2 Test	fully automated
Participant	Shipment 1	V1_206	PCR/NAT	ROCHE DIAGNOSTICS	27					E gene		Roche: Cobas 6800	22.3	25.5	COBAS SARS-CoV-2 Test	fully automated
Participant	Shipment 1	V1_206	PCR/NAT	ROCHE DIAGNOSTICS	27					ORF1ab		Roche: Cobas 6800	22	25	COBAS SARS-CoV-2 Test	fully automated
Participant	Shipment 1	V1_206	PCR/NAT	ROCHE DIAGNOSTICS	27					ORF1ab		Roche: Cobas 6800	22.1	25.1	COBAS SARS-CoV-2 Test	fully automated
Participant	Shipment 1	V1_207	PCR/NAT	ALTONA DIAGNOSTIC		Real Time PCR (LightCycler)		Analytik Jena: INNUPREP RNA-Virus Plus		E gene			23.1	25.8	RealStar SARS-CoV-2 RT-PCR Kit 1.0
Participant	Shipment 1	V1_207	PCR/NAT	ALTONA DIAGNOSTIC		Real Time PCR (LightCycler)		Qiagen: EZ1 Virus Mini Kit v2.0		E gene		Roche: Light Cycler	21.6	24.7	RealStar SARS-CoV-2 RT-PCR Kit 1.0
Participant	Shipment 1	V1_207	PCR/NAT	ANCHOR DIAGNOSTICS		Real Time PCR (LightCycler)		Qiagen: EZ1 Virus Mini Kit v2.0		Other genes		Roche: Light Cycler	20.4	23.5	SARS-CoV-2 PCR Kit
Participant	Shipment 1	V1_207	PCR/NAT	CEPHEID		Commercial assay system				E gene			22.1	24.7	Xpert Xpress SARS-CoV-2	fully automated
Participant	Shipment 1	V1_208	PCR/NAT	ROCHE DIAGNOSTICS	38	Real Time PCR (LightCycler)	25	extraction included in test kit	25	E gene		Roche: Cobas 6800	22.7	25.6	COBAS SARS-CoV-2 Test	fully automated
Participant	Shipment 1	V1_208	PCR/NAT	ROCHE DIAGNOSTICS	38	Real Time PCR (LightCycler)	25	extraction included in test kit	25	ORF1ab		Roche: Cobas 6800	22.9	25.9	COBAS SARS-CoV-2 Test	fully automated
Participant	Shipment 1	V1_208	PCR/NAT	ALTONA DIAGNOSTIC	38	Real Time PCR (LightCycler)	10	Roche: MagNA Pure 96 DNA and Viral NA Small Volume Kit	20	E gene		Roche: Light Cycler	19.5	22.6	RealStar SARS-CoV-2 RT-PCR Kit 1.0
Participant	Shipment 1	V1_208	PCR/NAT	ALTONA DIAGNOSTIC	38	Real Time PCR (LightCycler)	10	Roche: MagNA Pure 96 DNA and Viral NA Small Volume Kit	20	S gene		Roche: Light Cycler	19.5	22.7	RealStar SARS-CoV-2 RT-PCR Kit 1.0
Participant	Shipment 1	V1_208	PCR/NAT	R-BIOPHARM	38	Real Time PCR (LightCycler)	5	Roche: MagNA Pure 96 DNA and Viral NA Small Volume Kit	20	E gene		Roche: Light Cycler	20.9	24.2	RIDA GENE SARS-CoV-2
Participant	Shipment 1	V1_208	PCR/NAT	R-BIOPHARM	38	Real Time PCR (LightCycler)	5	Roche: MagNA Pure 96 DNA and Viral NA Small Volume Kit	20	E gene		Roche: Light Cycler	22.2	25.4	RIDA GENE SARS-CoV-2
Participant	Shipment 1	V1_209	PCR/NAT	TIB MOLBIOL	44	Hybridization with laelled probe	10	Roche: MagNA Pure Compact Nucleic Acid Isolation Kit I	10	E gene		Roche: Light Cycler	21	24.5	LightMix Modular SARS and Wuhan CoV E-gene
Participant	Shipment 1	V1_209	PCR/NAT	CERTEST BIOTEC	46	Commercial assay system		extraction included in test kit		N gene	N1	Becton Dickinson: all devices	20.8	24	VIASURE SARS-CoV-2 (N1 + N2)	fully automated
Participant	Shipment 1	V1_210	PCR/NAT	ANCHOR DIAGNOSTICS	28	Real Time PCR (TaqMan format)	15	Biomerieux: NucliSENS easyMAG	10	Other genes	Dual Target	Qiagen: RotorGene	21.3	24.3	SARS-CoV-2 PCR Kit
Participant	Shipment 1	V1_210	PCR/NAT	SEEGENE	29	Real Time PCR (by probes)	8	other extratction kits	17	E gene		BioRad: CFX	19.1	22.2	Allplex 2019 n-CoV Assay
Participant	Shipment 1	V1_210	PCR/NAT	SEEGENE	29	Real Time PCR (by probes)	8	other extratction kits	17	RdRP gene		BioRad: CFX	22	24.7	Allplex 2019 n-CoV Assay
Participant	Shipment 1	V1_210	PCR/NAT	SEEGENE	29	Real Time PCR (by probes)	8	other extratction kits	17	N gene		BioRad: CFX	21.5	24.5	Allplex 2019 n-CoV Assay
Participant	Shipment 1	V1_211	PCR/NAT	VELA DIAGNOSTICS	28	Real Time PCR (by probes)	10	other extratction kits	15.5	Other genes		Eppendorf: other devices	17	20.1	ViroKey SARS-CoV-2 RT-PCR Test
Participant	Shipment 1	V1_211	PCR/NAT	VELA DIAGNOSTICS	28	Real Time PCR (by probes)	10	other extratction kits	15.5	N gene		Eppendorf: other devices	17.8	21	ViroKey SARS-CoV-2 RT-PCR Test
Participant	Shipment 1	V1_211	PCR/NAT	CEPHEID	28	Real Time PCR (by probes)		extraction included in test kit		E gene		Cepheid:all devices	21.6	24.5	Xpert Xpress SARS-CoV-2	fully automated
Participant	Shipment 1	V1_211	PCR/NAT	CEPHEID	28	Real Time PCR (by probes)		extraction included in test kit		N gene		Cepheid:all devices	24	26.8	Xpert Xpress SARS-CoV-2	fully automated
Participant	Shipment 1	V1_12	PCR/NAT	ALTONA DIAGNOSTIC						E gene		BioRad: all devices	18.2	21.3	RealStar SARS-CoV-2 RT-PCR Kit 1.0
Participant	Shipment 1	V1_12	PCR/NAT	ABBOTT						Other genes	no dark cycles included	Abbott: m2000rt	13.9	11	RealTime SARS-CoV-2	fully automated
Participant	Shipment 1	V1_212	PCR/NAT	ROCHE DIAGNOSTICS	45	Real Time PCR (by probes)				E gene		Roche: Cobas 6800	22.1	25.2	COBAS SARS-CoV-2 Test	fully automated
Participant	Shipment 1	V1_212	PCR/NAT	ROCHE DIAGNOSTICS	45	Real Time PCR (by probes)				ORF1ab		Roche: Cobas 6800	21.8	24.9	COBAS SARS-CoV-2 Test	fully automated
Participant	Shipment 1	V1_212	PCR/NAT	CEPHEID	45	Real Time PCR (by probes)				E gene		Cepheid:all devices	21.2	24.7	Xpert Xpress SARS-CoV-2	fully automated
Participant	Shipment 1	V1_212	PCR/NAT	CEPHEID	45	Real Time PCR (by probes)				N gene		Cepheid:all devices	23.5	27	Xpert Xpress SARS-CoV-2	fully automated
Participant	Shipment 1	V1_212	PCR/NAT	ROCHE DIAGNOSTICS	48	Real Time PCR (by probes)				E gene		Roche: Cobas 6800	21.6	24.4	COBAS SARS-CoV-2 & Influenza A/B	fully automated
Participant	Shipment 1	V1_212	PCR/NAT	ROCHE DIAGNOSTICS	48	Real Time PCR (by probes)				ORF1ab		Roche: Cobas 6800	21.7	24.4	COBAS SARS-CoV-2 & Influenza A/B	fully automated
Participant	Shipment 1	V1_212	PCR/NAT	ALTONA DIAGNOSTIC	48	Real Time PCR (by probes)	10	Altona: Diagnostics AltoStar Purification Kit 1.5	20	E gene		Altona Diagnostics: AltoStar	21.1	24.2	RealStar SARS-CoV-2 RT-PCR Kit 1.0
Participant	Shipment 1	V1_212	PCR/NAT	ALTONA DIAGNOSTIC	48	Real Time PCR (by probes)	10	Altona: Diagnostics AltoStar Purification Kit 1.5	20	S gene		Altona Diagnostics: AltoStar	20.8	24.1	RealStar SARS-CoV-2 RT-PCR Kit 1.0
Participant	Shipment 1	V1_112	PCR/NAT	BAG Health Care	45	Real Time PCR (LightCycler)	90	other extratction kits	20	E gene		Roche: Light Cycler	27.2	31.3	ViroQ SARS-CoV-2
Participant	Shipment 1	V1_112	PCR/NAT	BAG Health Care	45	Real Time PCR (LightCycler)	90	other extratction kits	20	RdRP gene		Roche: Light Cycler	26.2	29.8	ViroQ SARS-CoV-2
Participant	Shipment 1	V1_112	PCR/NAT	R-BIOPHARM	72	Real Time PCR (LightCycler)	5	Roche: MagNA Pure LC Total Nucleic Acid Isolation Kit - High Performance	20	E gene		Roche: Light Cycler	23.9	26.8	RIDA GENE SARS-CoV-2
Participant	Shipment 1	V1_115	PCR/NAT	R-BIOPHARM	29	Real Time PCR (TaqMan format)	5	Biomerieux: NucliSENS easyMAG	20	E gene		Qiagen: RotorGene	23.2	24.8	RIDA GENE SARS-CoV-2
Participant	Shipment 1	V1_115	PCR/NAT	CEPHEID	29					E gene		Cepheid:all devices	21.4	24.3	Xpert Xpress SARS-CoV-2	fully automated
Participant	Shipment 1	V1_115	PCR/NAT	CEPHEID	29					N gene		Cepheid:all devices	23.6	26.5	Xpert Xpress SARS-CoV-2	fully automated
Participant	Shipment 1	V1_213	PCR/NAT	HOLOGIC	33	other amplification assay				ORF1ab		Hologic: Panther	1172	1234	Aptima SARS-CoV-2 Assay (Panther)
Participant	Shipment 1	V1_214	PCR/NAT	TIB MOLBIOL	32	Real Time PCR (LightCycler)	55	Biomerieux: NucliSENS easyMAG	15	E gene		Roche: Light Cycler	22.1	25.1	LightMix Modular SARS and Wuhan CoV E-gene
Participant	Shipment 1	V1_214	PCR/NAT	TIB MOLBIOL	32	Real Time PCR (LightCycler)	55	Biomerieux: NucliSENS easyMAG	15	N gene		Roche: Light Cycler	29	31.8	LightMix Modular SARS and Wuhan CoV N-gene
Participant	Shipment 1	V1_214	PCR/NAT	TIB MOLBIOL	32	Real Time PCR (LightCycler)	55	Biomerieux: NucliSENS easyMAG	15	RdRP gene		Roche: Light Cycler	29.2	32.5	LightMix Modular Wuhan CoV RdRP-gene
Participant	Shipment 1	V1_215	PCR/NAT	GERBION	35	Real Time PCR (by probes)	6	other extratction kits	14	E gene		Other devices	25	27.6	virellaSARS-CoV-2 seqc
Participant	Shipment 1	V1_215	PCR/NAT	GERBION	35	Real Time PCR (by probes)	6	other extratction kits	14	RdRP gene		Other devices	27.7	30.5	virellaSARS-CoV-2 seqc
Participant	Shipment 1	V1_215	PCR/NAT	GERBION	35	Real Time PCR (by probes)	6	other extratction kits	14	S gene		Other devices	27.7	30.5	virellaSARS-CoV-2 seqc
Participant	Shipment 1	V1_216	PCR/NAT	SEEGENE	48	Commercial assay system	8	Seegene: STARMag 96x4 Universal Cartridge Kit	17	E gene		BioRad: CFX	21.5	24.9	Allplex 2019 n-CoV Assay
Participant	Shipment 1	V1_216	PCR/NAT	SEEGENE	48	Commercial assay system	8	Seegene: STARMag 96x4 Universal Cartridge Kit	17	RdRP gene		BioRad: CFX	23.7	27.2	Allplex 2019 n-CoV Assay
Participant	Shipment 1	V1_216	PCR/NAT	SEEGENE	48	Commercial assay system	8	Seegene: STARMag 96x4 Universal Cartridge Kit	17	N gene		BioRad: CFX	23.1	26.5	Allplex 2019 n-CoV Assay
Participant	Shipment 1	V1_217	PCR/NAT	IDT	47	Real Time PCR (LightCycler)	15	Biomerieux: NucliSENS easyMAG	50	N gene		Biomerieux: all devices	21.4	24.8	SARS-CoV-2 (2019-nCoV) CDC qPCR Probe Assay
Participant	Shipment 1	V1_218	PCR/NAT	IMMUNDIAGNOSTIK	42	Real Time PCR (LightCycler)	6	other extratction kits	14	E gene		Abbott: m2000rt	24.4	27.1	MutaPLEX Coronavirus
Participant	Shipment 1	V1_218	PCR/NAT	IMMUNDIAGNOSTIK	42	Real Time PCR (LightCycler)	6	other extratction kits	14	RdRP gene		Abbott: m2000rt	25.6	28.3	MutaPLEX Coronavirus
Participant	Shipment 1	V1_218	PCR/NAT	IMMUNDIAGNOSTIK	42	Real Time PCR (LightCycler)	6	other extratction kits	14	S gene		Abbott: m2000rt	25.6	28.3	MutaPLEX Coronavirus
Participant	Shipment 1	V1_219	PCR/NAT	CEPHEID	27		300			E gene		Cepheid:all devices	21.3	24.4	Xpert Xpress SARS-CoV-2	fully automated
Participant	Shipment 1	V1_219	PCR/NAT	CEPHEID	27		300			N gene	N2	Cepheid:all devices	23.6	26.8	Xpert Xpress SARS-CoV-2	fully automated
Participant	Shipment 1	V1_219	PCR/NAT	CEPHEID	36		300			E gene		Cepheid:all devices	21.5	24.4	Xpert Xpress SARS-CoV-2	fully automated
Participant	Shipment 1	V1_219	PCR/NAT	CEPHEID	36		300			N gene	N2	Cepheid:all devices	23.8	26.8	Xpert Xpress SARS-CoV-2	fully automated
Participant	Shipment 1	V1_220	PCR/NAT	ROCHE DIAGNOSTICS						Other genes			24.2	27.7	COBAS SARS-CoV-2 Test	fully automated
Participant	Shipment 1	V1_221	PCR/NAT	R-BIOPHARM	35	Real Time PCR (TaqMan format)	5	Chemagen: chemagic Viral DNA/RNA Kit special	20	E gene		BioRad: CFX	22.2	25.3	RIDA GENE SARS-CoV-2
Participant	Shipment 1	V1_221	PCR/NAT	SEEGENE	36	Real Time PCR (TaqMan format)	10	Chemagen: chemagic Viral DNA/RNA Kit special	10	S gene		BioRad: all devices	19.1	22.1	Allplex SARS-CoV-2/FluA/FluB/RSV Assay
Participant	Shipment 1	V1_222	PCR/NAT	ALTONA DIAGNOSTIC	40	Real Time PCR (TaqMan format)	10	Qiagen: QIAamp Viral RNA Mini Kit	20	S gene		Qiagen: RotorGene	23	25.6	RealStar SARS-CoV-2 RT-PCR Kit 1.0
Participant	Shipment 1	V1_223	PCR/NAT	IMMUNDIAGNOSTIK	40	Real Time PCR (LightCycler)	6	Qiagen: QIAamp Viral RNA Mini Kit	14	E gene			19.6	22.8	MutaPLEX RespiraScreen 1
Participant	Shipment 1	V1_223	PCR/NAT	IMMUNDIAGNOSTIK	40	Real Time PCR (LightCycler)	6	R-Biopharm: RIDA Xtract	14	E gene			20.5	23.8	MutaPLEX RespiraScreen 1
Participant	Shipment 1	V1_223	PCR/NAT	ALTONA DIAGNOSTIC	40	Real Time PCR (LightCycler)	10	Qiagen: QIAamp Viral RNA Mini Kit	20	E gene		Roche: Light Cycler	19.1	22.2	RealStar SARS-CoV-2 RT-PCR Kit 1.0
Participant	Shipment 1	V1_223	PCR/NAT	ALTONA DIAGNOSTIC	40	Real Time PCR (LightCycler)	10	Qiagen: QIAamp Viral RNA Mini Kit	20	S gene		Roche: Light Cycler	20.2	23.3	RealStar SARS-CoV-2 RT-PCR Kit 1.0
Participant	Shipment 1	V1_223	PCR/NAT	ALTONA DIAGNOSTIC	40	Real Time PCR (LightCycler)	10	R-Biopharm: RIDA Xtract	20	E gene		Roche: Light Cycler	18.9	22.5	RealStar SARS-CoV-2 RT-PCR Kit 1.0
Participant	Shipment 1	V1_223	PCR/NAT	ALTONA DIAGNOSTIC	40	Real Time PCR (LightCycler)	10	R-Biopharm: RIDA Xtract	20	S gene		Roche: Light Cycler	18.6	21.4	RealStar SARS-CoV-2 RT-PCR Kit 1.0
Participant	Shipment 1	V1_223	PCR/NAT	R-BIOPHARM	40	Real Time PCR (LightCycler)	5	Qiagen: QIAamp Viral RNA Mini Kit	20	E gene		Roche: Light Cycler	21.1	24.1	RIDA GENE SARS-CoV-2
Participant	Shipment 1	V1_223	PCR/NAT	R-BIOPHARM	40	Real Time PCR (LightCycler)	5	R-Biopharm: RIDA Xtract	20	E gene		Roche: Light Cycler	21.5	25.2	RIDA GENE SARS-CoV-2
Participant	Shipment 1	V1_223	PCR/NAT	ABBOTT	41	Commercial assay system		extraction included in test kit		Other genes		Abbott: Alinity	21.9	25.3	Alinity m SARS-CoV-2 Assay	fully automated
Participant	Shipment 1	V1_223	PCR/NAT	IMMUNDIAGNOSTIK	41	Real Time PCR (LightCycler)	6	Qiagen: QIAamp Viral RNA Mini Kit	14	E gene		Roche: Light Cycler	21.7	25.1	MutaPLEX Coronavirus
Participant	Shipment 1	V1_223	PCR/NAT	IMMUNDIAGNOSTIK	41	Real Time PCR (LightCycler)	6	Qiagen: QIAamp Viral RNA Mini Kit	14	Other genes		Roche: Light Cycler	24.2	27.1	MutaPLEX Coronavirus
Participant	Shipment 1	V1_223	PCR/NAT	IMMUNDIAGNOSTIK	41	Real Time PCR (LightCycler)	6	R-Biopharm: RIDA Xtract	14	E gene		Roche: Light Cycler	21.7	24.6	MutaPLEX Coronavirus
Participant	Shipment 1	V1_223	PCR/NAT	IMMUNDIAGNOSTIK	41	Real Time PCR (LightCycler)	6	R-Biopharm: RIDA Xtract	14	Other genes		Roche: Light Cycler	24	26.9	MutaPLEX Coronavirus
Participant	Shipment 1	V1_224	PCR/NAT	CEPHEID	43					E gene			22.5	24.5	Xpert Xpress SARS-CoV-2	fully automated
Participant	Shipment 1	V1_120	PCR/NAT	NEUMODX	28	Commercial assay system				N gene		NeuMoDx: Molecular System	19	22	NeuMoDx SARS-CoV-2 Assay	fully automated
Participant	Shipment 1	V1_120	PCR/NAT	NEUMODX	28	Commercial assay system				Other genes	Nsp2	NeuMoDx: Molecular System	20	23.1	NeuMoDx SARS-CoV-2 Assay	fully automated
Participant	Shipment 1	V1_120	PCR/NAT	CEPHEID	28	Commercial assay system				E gene		Cepheid:all devices	21	24.2	Xpert Xpress SARS-CoV-2	fully automated
Participant	Shipment 1	V1_120	PCR/NAT	CEPHEID	28	Commercial assay system				N gene	N2	Cepheid:all devices	23.1	26.6	Xpert Xpress SARS-CoV-2	fully automated
Participant	Shipment 1	V1_121	PCR/NAT	MIKROGEN	39	Real Time PCR (by probes)	10	other extratction kits	15	E gene		BioRad: CFX	19.8	23.2	ampliCube Coronavirus SARS-CoV-2
Participant	Shipment 1	V1_121	PCR/NAT	MIKROGEN	39	Real Time PCR (by probes)	10	other extratction kits	15	Other genes		BioRad: CFX	21.3	24.6	ampliCube Coronavirus SARS-CoV-2
Participant	Shipment 1	V1_225	PCR/NAT	MIKROGEN	46	Real Time PCR (by probes)	10	Roche: MagNa Pure 24 Total NA Isolation Kit	15	E gene		Roche: Light Cycler	24	27	ampliCube Respiratory Flu & SARS-CoV-2 LC
Participant	Shipment 1	V1_225	PCR/NAT	MIKROGEN	46	Real Time PCR (by probes)	10	Roche: MagNa Pure 24 Total NA Isolation Kit	15	Other genes		Roche: Light Cycler	25.1	28.2	ampliCube Respiratory Flu & SARS-CoV-2 LC
Participant	Shipment 1	V1_225	PCR/NAT	MIKROGEN	46	Real Time PCR (by probes)	10	other extratction kits	15	E gene		Roche: Light Cycler	25.8	27.8	ampliCube Respiratory Flu & SARS-CoV-2 LC
Participant	Shipment 1	V1_225	PCR/NAT	MIKROGEN	46	Real Time PCR (by probes)	10	other extratction kits	15	Other genes		Roche: Light Cycler	27.2	29.3	ampliCube Respiratory Flu & SARS-CoV-2 LC
Participant	Shipment 1	V1_225	PCR/NAT	MIKROGEN	49	Real Time PCR (by probes)	10	Roche: MagNa Pure 24 Total NA Isolation Kit	15	E gene		Roche: Light Cycler	22.8	26.5	ampliCube Coronavirus SARS-CoV-2
Participant	Shipment 1	V1_225	PCR/NAT	MIKROGEN	49	Real Time PCR (by probes)	10	Roche: MagNa Pure 24 Total NA Isolation Kit	15	Other genes		Roche: Light Cycler	22.7	26.3	ampliCube Coronavirus SARS-CoV-2
Participant	Shipment 1	V1_225	PCR/NAT	MIKROGEN	49	Real Time PCR (by probes)	10	other extratction kits	15	E gene		Roche: Light Cycler	25.7	28.2	ampliCube Coronavirus SARS-CoV-2
Participant	Shipment 1	V1_225	PCR/NAT	MIKROGEN	49	Real Time PCR (by probes)	10	other extratction kits	15	Other genes		Roche: Light Cycler	25.7	28.2	ampliCube Coronavirus SARS-CoV-2
Participant	Shipment 1	V1_225	PCR/NAT	MIKROGEN	50	Real Time PCR (by probes)	10	other extratction kits	15	E gene		Other devices	25.8	28.5	ampliCube Coronavirus SARS-CoV-2
Participant	Shipment 1	V1_225	PCR/NAT	MIKROGEN	50	Real Time PCR (by probes)	10	other extratction kits	15	Other genes		Other devices	26	28.5	ampliCube Coronavirus SARS-CoV-2
Participant	Shipment 1	V1_225	PCR/NAT	MIKROGEN	50	Real Time PCR (by probes)	10	Roche: MagNa Pure 24 Total NA Isolation Kit	15	E gene		Other devices	23.1	26.6	ampliCube Coronavirus SARS-CoV-2
Participant	Shipment 1	V1_225	PCR/NAT	MIKROGEN	50	Real Time PCR (by probes)	10	Roche: MagNa Pure 24 Total NA Isolation Kit	15	Other genes		Other devices	23	26.6	ampliCube Coronavirus SARS-CoV-2
Participant	Shipment 1	V1_226	PCR/NAT	BAG Health Care	33	Real Time PCR (TaqMan format)	5	Roche: MagNA Pure 96 DNA and Viral NA Small Volume Kit	15	E gene		Applied Biosystems: other devices	24.2	27.9	ViroQ SARS-CoV-2
Participant	Shipment 1	V1_226	PCR/NAT	BAG Health Care	33	Real Time PCR (TaqMan format)	5	Roche: MagNA Pure 96 DNA and Viral NA Small Volume Kit	15	RdRP gene		Applied Biosystems: other devices	24.6	28.2	ViroQ SARS-CoV-2
Participant	Shipment 1	V1_227	PCR/NAT	MIKROGEN	32	Real Time PCR (TaqMan format)	10	Applied Biosystems: MagMAX Pathogen RNA/DNA Kit	15	E gene		Applied Biosystems: QuantStudio 5	20	24	ampliCube Coronavirus SARS-CoV-2
Participant	Shipment 1	V1_227	PCR/NAT	MIKROGEN	32	Real Time PCR (TaqMan format)	10	Applied Biosystems: MagMAX Pathogen RNA/DNA Kit	15	Other genes		Applied Biosystems: QuantStudio 5	21	24	ampliCube Coronavirus SARS-CoV-2
Participant	Shipment 1	V1_228	PCR/NAT	EIGENE HERSTELLUNG	39	Real Time PCR (TaqMan format)	5	Macherey-Nagel: NucleoSpin 96 RNA	20	E gene		BioRad: CFX	23.2	26.3	IN-HOUSE	IN-HOUSE
Participant	Shipment 1	V1_228	PCR/NAT	EIGENE HERSTELLUNG	39	Real Time PCR (TaqMan format)	5	Macherey-Nagel: NucleoSpin 96 Virus	20	E gene		Stratagene: all devices	20	23.9	IN-HOUSE	IN-HOUSE
Participant	Shipment 1	V1_228	PCR/NAT	EIGENE HERSTELLUNG	39	Real Time PCR (TaqMan format)	5	other extratction kits	20	E gene		Stratagene: all devices	22	25.4	IN-HOUSE	IN-HOUSE
Participant	Shipment 1	V1_228	PCR/NAT	EIGENE HERSTELLUNG	39	Real Time PCR (TaqMan format)	5	other extratction kits	20	E gene		BioRad: CFX	23.9	26.9	IN-HOUSE	IN-HOUSE
Participant	Shipment 1	V1_228	PCR/NAT	EIGENE HERSTELLUNG	39	Real Time PCR (TaqMan format)	5	Macherey-Nagel: NucleoSpin 96 Virus	20	RdRP gene		Stratagene: all devices	21.1	24.4	IN-HOUSE	IN-HOUSE
Participant	Shipment 1	V1_228	PCR/NAT	EIGENE HERSTELLUNG	39	Real Time PCR (TaqMan format)	5	Macherey-Nagel: NucleoSpin 96 Virus	20	RdRP gene		BioRad: CFX	20.8	24	IN-HOUSE	IN-HOUSE
Participant	Shipment 1	V1_228	PCR/NAT	EIGENE HERSTELLUNG	39	Real Time PCR (TaqMan format)	5	other extratction kits	20	RdRP gene		Stratagene: all devices	22.2	25.2	IN-HOUSE	IN-HOUSE
Participant	Shipment 1	V1_228	PCR/NAT	EIGENE HERSTELLUNG	39	Real Time PCR (TaqMan format)	5	other extratction kits	20	RdRP gene		BioRad: CFX	22.1	24.8	IN-HOUSE	IN-HOUSE
Participant	Shipment 1	V1_229	PCR/NAT	TIB MOLBIOL	34			Qiagen: QIAsymphony DSP DNA Midi Kit		E gene		Qiagen: RotorGene	22.4	25.8	LightMix Modular SARS and Wuhan CoV E-gene
Participant	Shipment 1	V1_230	PCR/NAT	BECTON DICKINSON	29	Real Time PCR (melting curve analysis)		extraction included in test kit		N gene		Becton Dickinson: all devices	20.4	23.4	BD SARS-CoV-2	fully automated
Participant	Shipment 1	V1_230	PCR/NAT	BECTON DICKINSON	29	Real Time PCR (melting curve analysis)		extraction included in test kit		N gene		Becton Dickinson: all devices	19.6	23	BD SARS-CoV-2	fully automated
Participant	Shipment 1	V1_230	PCR/NAT	CERTEST BIOTEC	35	Real Time PCR (melting curve analysis)		extraction included in test kit		N gene		Becton Dickinson: all devices	20.2	23.4	VIASURE SARS-CoV-2 (N1 + N2)	fully automated
Participant	Shipment 1	V1_230	PCR/NAT	CERTEST BIOTEC	35	Real Time PCR (melting curve analysis)		extraction included in test kit		N gene		Becton Dickinson: all devices	20.5	23.7	VIASURE SARS-CoV-2 (N1 + N2)	fully automated
Participant	Shipment 1	V1_231	PCR/NAT	ROCHE DIAGNOSTICS	29					E gene			23	25.8	COBAS SARS-CoV-2 Test	fully automated
Participant	Shipment 1	V1_231	PCR/NAT	ROCHE DIAGNOSTICS	29	Real Time PCR (TaqMan format)				ORF1ab		Roche: Cobas 6800	22.7	25.4	COBAS SARS-CoV-2 Test	fully automated
Participant	Shipment 1	V1_232	PCR/NAT	ROCHE DIAGNOSTICS	42	Commercial assay system				ORF1ab		Roche: Cobas 6800	22.4	25.6	COBAS SARS-CoV-2 Test	fully automated
Participant	Shipment 1	V1_232	PCR/NAT	ANCHOR DIAGNOSTICS	42	Commercial assay system		Roche: MagNA Pure 96 DNA and Viral NA Small Volume Kit		Other genes		Roche: Light Cycler	23	26.1	SARS-CoV-2 PCR Kit
Participant	Shipment 1	V1_232	PCR/NAT	ANCHOR DIAGNOSTICS	42	Commercial assay system		other extratction kits		Other genes		Roche: Light Cycler	26.6	29.9	SARS-CoV-2 PCR Kit
Participant	Shipment 1	V1_22	PCR/NAT	NEUMODX	40					N gene			19.2	22.4	NeuMoDx SARS-CoV-2 Assay	fully automated
Participant	Shipment 1	V1_22	PCR/NAT	NEUMODX	40					Other genes	Nsp2		20	23.2	NeuMoDx SARS-CoV-2 Assay	fully automated
Participant	Shipment 1	V1_233	PCR/NAT	ABBOTT	33	Commercial assay system				Other genes	Dual Target N- & RdRP-gene	Abbott: Alinity	18.7	22.4	Alinity m SARS-CoV-2 Assay	fully automated
Participant	Shipment 1	V1_233	PCR/NAT	ALTONA DIAGNOSTIC	33	Real Time PCR (by probes)	10	Roche: MagNA Pure 96 DNA and Viral NA Large Volume Kit	20	E gene		BioRad: CFX	20.2	23.1	RealStar SARS-CoV-2 RT-PCR Kit 1.0
Participant	Shipment 1	V1_233	PCR/NAT	ALTONA DIAGNOSTIC	33	Real Time PCR (by probes)	10	Roche: MagNA Pure 96 DNA and Viral NA Large Volume Kit	20	S gene		BioRad: CFX	20.5	23.4	RealStar SARS-CoV-2 RT-PCR Kit 1.0
Participant	Shipment 1	V1_233	PCR/NAT	CEPHEID	33	Commercial assay system				E gene		Cepheid:all devices	21.6	24.4	Xpert Xpress SARS-CoV-2	fully automated
Participant	Shipment 1	V1_233	PCR/NAT	CEPHEID	33	Commercial assay system				N gene		Cepheid:all devices	23.6	26.5	Xpert Xpress SARS-CoV-2	fully automated
Participant	Shipment 1	V1_233	PCR/NAT	ABBOTT	35	Commercial assay system		Abbott: mSample Preparation Systems DNA		Other genes	Dual Target N- & RdRP-gene	Abbott: m2000rt	11.5	13.9	RealTime SARS-CoV-2	fully automated
Participant	Shipment 1	V1_234	PCR/NAT	CEPHEID						N gene		Cepheid:all devices	23.7	26.6	Xpert Xpress SARS-CoV-2	fully automated
Participant	Shipment 1	V1_234	PCR/NAT	ROCHE DIAGNOSTICS	41					ORF1ab		Roche: Cobas 6800	22.5	25.4	COBAS SARS-CoV-2 Test	fully automated
Participant	Shipment 1	V1_235	PCR/NAT	R-BIOPHARM	36	Commercial assay system	5	Promega: Maxwell 16 Viral Total Nucleic Acid Purification Kit	20	E gene		Stratagene: all devices	23.3	26.8	RIDA GENE SARS-CoV-2
Participant	Shipment 1	V1_235	PCR/NAT	ANCHOR DIAGNOSTICS	36	Commercial assay system	15	Promega: Maxwell 16 Viral Total Nucleic Acid Purification Kit	10	Other genes		Applied Biosystems: QuantStudio 5	24.2	27.9	SARS-CoV-2 PCR Kit
Participant	Shipment 1	V1_235	PCR/NAT	ROCHE DIAGNOSTICS	38	Commercial assay system	27	extraction included in test kit	25	E gene		Roche: Cobas 6800	22.3	25.4	COBAS SARS-CoV-2 Test	fully automated
Participant	Shipment 1	V1_235	PCR/NAT	ROCHE DIAGNOSTICS	38	Commercial assay system	27	extraction included in test kit	25	ORF1ab		Roche: Cobas 6800	22.8	25.9	COBAS SARS-CoV-2 Test	fully automated
Participant	Shipment 1	V1_236	PCR/NAT	CEPHEID	27					E gene		Cepheid:all devices	21.3	24.9	Xpert Xpress SARS-CoV-2	fully automated
Participant	Shipment 1	V1_236	PCR/NAT	CEPHEID	27					N gene		Cepheid:all devices	23.4	26.9	Xpert Xpress SARS-CoV-2	fully automated
Participant	Shipment 1	V1_236	PCR/NAT	CEPHEID	36					E gene		Cepheid:all devices	21.5	24.4	Xpert Xpress SARS-CoV-2	fully automated
Participant	Shipment 1	V1_236	PCR/NAT	CEPHEID	36					N gene		Cepheid:all devices	23.6	26.7	Xpert Xpress SARS-CoV-2	fully automated
Participant	Shipment 1	V1_30	PCR/NAT	Priv. Inst. f. Immunol. u. Mol.genetik	32	Real Time PCR (TaqMan format)	27	other extratction kits	25	E gene		Roche: Cobas 6800	20.7	23.7	AmpliGnost SARS-CoV-2 E-/RdRP-Gen
Participant	Shipment 1	V1_30	PCR/NAT	Priv. Inst. f. Immunol. u. Mol.genetik	32	Real Time PCR (TaqMan format)	27	other extratction kits	25	RdRP gene		Roche: Cobas 6800	20.6	23.6	AmpliGnost SARS-CoV-2 E-/RdRP-Gen
Participant	Shipment 1	V1_237	PCR/NAT	IMMUNDIAGNOSTIK	32	Real Time PCR (LightCycler)	50	Promega: Maxwell 16 Viral Total Nucleic Acid Purification Kit	14	E gene		Stratagene: all devices	24	27.8	MutaPLEX Coronavirus
Participant	Shipment 1	V1_237	PCR/NAT	IMMUNDIAGNOSTIK	32	Real Time PCR (LightCycler)	50	Promega: Maxwell 16 Viral Total Nucleic Acid Purification Kit	14	RdRP gene		Stratagene: all devices	26.5	30.1	MutaPLEX Coronavirus
Participant	Shipment 1	V1_237	PCR/NAT	IMMUNDIAGNOSTIK	32	Real Time PCR (LightCycler)	50	Promega: Maxwell 16 Viral Total Nucleic Acid Purification Kit	14	S gene		Stratagene: all devices	26.5	30.1	MutaPLEX Coronavirus
Participant	Shipment 1	V1_238	PCR/NAT	ALTONA DIAGNOSTIC	29	Real Time PCR (LightCycler)	10	Roche: MagNA Pure 96 DNA and Viral NA Small Volume Kit	20	S gene		Qiagen: RotorGene	20	24	RealStar SARS-CoV-2 RT-PCR Kit 1.0
Participant	Shipment 1	V1_239	PCR/NAT	CEPHEID	28					N gene		Cepheid:all devices	23.4	26.9	Xpert Xpress SARS-CoV-2	fully automated
Participant	Shipment 1	V1_240	PCR/NAT	ROCHE DIAGNOSTICS		Real Time PCR (LightCycler)		extraction included in test kit		E gene		Roche: Cobas 6800	21.9	25.3	COBAS SARS-CoV-2 Test	fully automated
Participant	Shipment 1	V1_240	PCR/NAT	ROCHE DIAGNOSTICS		Real Time PCR (LightCycler)		extraction included in test kit		ORF1ab		Roche: Cobas 6800	22.5	25.6	COBAS SARS-CoV-2 Test	fully automated
Participant	Shipment 1	V1_240	PCR/NAT	IDT		Real Time PCR (TaqMan format)		no extraction		N gene		Applied Biosystems: ABI Real-Time PCR System	24.4	27.8	SARS-CoV-2 (2019-nCoV) CDC qPCR Probe Assay
Participant	Shipment 1	V1_240	PCR/NAT	IDT	45	Real Time PCR (TaqMan format)	5	Roche: MagNA Pure 96 DNA and Viral NA Small Volume Kit	15	N gene		Applied Biosystems: ABI Real-Time PCR System	18.5	21.8	SARS-CoV-2 (2019-nCoV) CDC qPCR Probe Assay
Participant	Shipment 1	V1_241	PCR/NAT	R-BIOPHARM	32	Real Time PCR (LightCycler)	5	Promega: Maxwell 16 LEV Blood DNA Kit	20	E gene		Roche: Light Cycler	22.6	25.7	RIDA GENE SARS-CoV-2
Participant	Shipment 1	V1_242	PCR/NAT	EIGENE HERSTELLUNG	40	Real Time PCR (TaqMan format)	50	Marchery-Nagel: NucleoSpin Tissue	15	RdRP gene		Roche: Light Cycler	24	27.5	IN-HOUSE	IN-HOUSE
Participant	Shipment 1	V1_242	PCR/NAT	EIGENE HERSTELLUNG	40	Real Time PCR (TaqMan format)	50	Marchery-Nagel: NucleoSpin Tissue	15	N gene		Roche: Light Cycler	22.2	25.7	IN-HOUSE	IN-HOUSE
Participant	Shipment 1	V1_142	PCR/NAT	ROCHE DIAGNOSTICS	40			extraction included in test kit		ORF1ab		Roche: Cobas 6800	22.5	25.8	COBAS SARS-CoV-2 Test	fully automated
Participant	Shipment 1	V1_243	PCR/NAT	ALTONA DIAGNOSTIC		Real Time PCR (by probes)	10	Qiagen: QIAamp Viral RNA Mini Kit	20	S gene		Stratagene: all devices	22.4	19.1	RealStar SARS-CoV-2 RT-PCR Kit 1.0
Participant	Shipment 1	V1_243	PCR/NAT	CEPHEID	29	Real Time PCR (by probes)				E gene		Cepheid:all devices	21.2	24.6	Xpert Xpress SARS-CoV-2	fully automated
Participant	Shipment 1	V1_243	PCR/NAT	CEPHEID	29	Real Time PCR (by probes)				N gene		Cepheid:all devices	23.2	26.5	Xpert Xpress SARS-CoV-2	fully automated
Participant	Shipment 1	V1_243	PCR/NAT	ALTONA DIAGNOSTIC	35	Real Time PCR (by probes)	10	Qiagen: QIAamp Viral RNA Mini Kit	20	E gene		Stratagene: all devices	22.9	19.7	RealStar SARS-CoV-2 RT-PCR Kit 1.0
Participant	Shipment 1	V1_244	PCR/NAT	BAG Health Care	46	Real Time PCR (by probes)	5	Promega: Maxwell RSC Blood DNA Kit	15	E gene		Applied Biosystems: QuantStudio 5	21.5	25.7	ViroQ SARS-CoV-2
Participant	Shipment 1	V1_244	PCR/NAT	BAG Health Care	46	Real Time PCR (by probes)	5	Promega: Maxwell RSC Blood DNA Kit	15	RdRP gene		Applied Biosystems: QuantStudio 5	21.2	25.2	ViroQ SARS-CoV-2
Participant	Shipment 1	V1_244	PCR/NAT	BAG Health Care	49	Real Time PCR (by probes)	5	Promega: Maxwell RSC Blood DNA Kit	15	E gene		Applied Biosystems: QuantStudio 5	19.1	22.6	ViroQ SARS-CoV-2
Participant	Shipment 1	V1_244	PCR/NAT	BAG Health Care	49	Real Time PCR (by probes)	5	Promega: Maxwell RSC Blood DNA Kit	15	RdRP gene		Applied Biosystems: QuantStudio 5	20.6	24.1	ViroQ SARS-CoV-2
Participant	Shipment 1	V1_245	PCR/NAT	HAIN LIFESCIENCE	33	Real Time PCR (by probes)	12	Hain Lifescience: GXT NA Extraction Kits	8	RdRP gene		Hain: all devices	25.4	29	FluoroType SARS-CoV-2 plus	fully automated
Participant	Shipment 1	V1_245	PCR/NAT	HAIN LIFESCIENCE	33	Real Time PCR (by probes)	12	Hain Lifescience: GXT NA Extraction Kits	8	N gene		Hain: all devices	26.5	29.4	FluoroType SARS-CoV-2 plus	fully automated
Participant	Shipment 1	V1_245	PCR/NAT	HAIN LIFESCIENCE	34	Real Time PCR (by probes)	12	Hain Lifescience: GXT NA Extraction Kits	8	RdRP gene		Hain: all devices	25.4	28.5	FluoroType SARS-CoV-2 plus	fully automated
Participant	Shipment 1	V1_245	PCR/NAT	HAIN LIFESCIENCE	34	Real Time PCR (by probes)	12	Hain Lifescience: GXT NA Extraction Kits	8	N gene		Hain: all devices	26.2	29.3	FluoroType SARS-CoV-2 plus	fully automated
Participant	Shipment 1	V1_245	PCR/NAT	HAIN LIFESCIENCE	43	Real Time PCR (by probes)	12	other extratction kits	8	RdRP gene		Hain: all devices	28.3	31.3	FluoroType SARS-CoV-2 plus	fully automated
Participant	Shipment 1	V1_245	PCR/NAT	HAIN LIFESCIENCE	43	Real Time PCR (by probes)	12	other extratction kits	8	N gene		Hain: all devices	30.1	32.8	FluoroType SARS-CoV-2 plus	fully automated
Participant	Shipment 1	V1_144	PCR/NAT	R-BIOPHARM	28		60	Promega: Maxwell RSC Blood DNA Kit	20	E gene		Roche: Light Cycler	21.2	24.3	RIDA GENE SARS-CoV-2
Participant	Shipment 1	V1_246	PCR/NAT	HOLOGIC	43			other extratction kits		ORF1ab	RLU	Hologic: Panther	1277	1291	Aptima SARS-CoV-2 Assay (Panther)
Participant	Shipment 1	V1_247	PCR/NAT	GEN ID		Real Time PCR (TaqMan format)	80	Qiagen: QIAamp Viral RNA Mini Kit	25	RdRP gene		BioRad: CFX	20.8	23.7	SARS-COV-2 DETEKTIONS KIT
Participant	Shipment 1	V1_247	PCR/NAT	GEN ID		Real Time PCR (TaqMan format)	80	Qiagen: QIAamp Viral RNA Mini Kit	25	ORF1ab		BioRad: CFX	21.1	24.5	SARS-COV-2 DETEKTIONS KIT
Participant	Shipment 1	V1_248	PCR/NAT	R-BIOPHARM	35	Commercial assay system	300	Chemagen: chemagic Viral DNA/RNA Kit special	20	E gene		Perkin Elmer: all devices	25.6	26.7	RIDA GENE SARS-CoV-2
Participant	Shipment 1	V1_249	PCR/NAT	ALTONA DIAGNOSTIC	40	Real Time PCR (LightCycler)	10	Roche: MagNA Pure 96 DNA and Viral NA Small Volume Kit	20	E gene		Roche: Light Cycler	19.9	22.8	RealStar SARS-CoV-2 RT-PCR Kit 1.0
Participant	Shipment 1	V1_249	PCR/NAT	ALTONA DIAGNOSTIC	40	Real Time PCR (LightCycler)	10	Roche: MagNA Pure 96 DNA and Viral NA Small Volume Kit	20	S gene		Roche: Light Cycler	20	22.5	RealStar SARS-CoV-2 RT-PCR Kit 1.0
Participant	Shipment 1	V1_249	PCR/NAT	CEPHEID	40	Real Time PCR (TaqMan format)		extraction included in test kit		E gene		Cepheid:all devices	21.4	24.6	Xpert Xpress SARS-CoV-2	fully automated
Participant	Shipment 1	V1_249	PCR/NAT	CEPHEID	40	Real Time PCR (TaqMan format)		extraction included in test kit		N gene		Cepheid:all devices	24	27.2	Xpert Xpress SARS-CoV-2	fully automated
Participant	Shipment 1	V1_249	PCR/NAT	EIGENE HERSTELLUNG	43	other amplification assay		extraction included in test kit		E gene		Hologic: Panther	25	28.2	IN-HOUSE	IN-HOUSE
Participant	Shipment 1	V1_250	PCR/NAT	SEEGENE	49	other amplification assay		other extratction kits	10	RdRP gene		BioRad: CFX	25.6	27.2	Allplex SARS-CoV-2/FluA/FluB/RSV Assay
Participant	Shipment 1	V1_250	PCR/NAT	SEEGENE	49	other amplification assay		other extratction kits	10	N gene		BioRad: CFX	22.3	25.8	Allplex SARS-CoV-2/FluA/FluB/RSV Assay
Participant	Shipment 1	V1_250	PCR/NAT	SEEGENE	49	other amplification assay	10	other extratction kits	10	S gene		BioRad: CFX	20.2	23	Allplex SARS-CoV-2/FluA/FluB/RSV Assay
Participant	Shipment 1	V1_251	PCR/NAT	EIGENE HERSTELLUNG	42	Real Time PCR (TaqMan format)	120	Macherey-Nagel: NucleoMag RNA	25	E gene		BioRad: CFX	22.4	25.8	IN-HOUSE	IN-HOUSE
Participant	Shipment 1	V1_251	PCR/NAT	EIGENE HERSTELLUNG	42	Real Time PCR (TaqMan format)	120	Macherey-Nagel: NucleoMag RNA	25	RdRP gene		BioRad: CFX	22	25.6	IN-HOUSE	IN-HOUSE
Participant	Shipment 1	V1_251	PCR/NAT	EIGENE HERSTELLUNG	42	Real Time PCR (TaqMan format)	120	Macherey-Nagel: NucleoMag Virus	25	N gene		BioRad: CFX	28.2	31.7	IN-HOUSE	IN-HOUSE
Participant	Shipment 1	V1_252	PCR/NAT	TIB MOLBIOL	29	Real Time PCR (LightCycler)	5	other extratction kits	15	E gene		Roche: Cobas 4800	22.9	25.8	LightMix Modular SARS and Wuhan CoV E-gene
Participant	Shipment 1	V1_252	PCR/NAT	TIB MOLBIOL	29	Real Time PCR (LightCycler)	5	other extratction kits	15	RdRP gene		Roche: Cobas 4800	28.3	31.7	LightMix Modular Wuhan CoV RdRP-gene
Participant	Shipment 1	V1_43	PCR/NAT	IMMUNDIAGNOSTIK	36	Real Time PCR (LightCycler)	80	Qiagen: QIAamp Viral RNA Mini Kit	20	E gene		Roche: Light Cycler	22.8	25.9	MutaPLEX Coronavirus
Participant	Shipment 1	V1_43	PCR/NAT	IMMUNDIAGNOSTIK	36	Real Time PCR (LightCycler)	80	Qiagen: QIAamp Viral RNA Mini Kit	20	RdRP gene		Roche: Light Cycler	25.7	28.5	MutaPLEX Coronavirus
Participant	Shipment 1	V1_43	PCR/NAT	IMMUNDIAGNOSTIK	46	Real Time PCR (LightCycler)	80	Qiagen: QIAamp Viral RNA Mini Kit	20	E gene		Roche: Light Cycler	23.2	26.3	MutaPLEX Coronavirus
Participant	Shipment 1	V1_43	PCR/NAT	IMMUNDIAGNOSTIK	46	Real Time PCR (LightCycler)	80	Qiagen: QIAamp Viral RNA Mini Kit	20	RdRP gene		Roche: Light Cycler	26.2	29	MutaPLEX Coronavirus
Participant	Shipment 1	V1_253	PCR/NAT	TIB MOLBIOL	36	Real Time PCR (LightCycler)	2.5	Biomerieux: NucliSENS easyMAG	7.5	E gene		Roche: Light Cycler	21.7	25.2	LightMix Sarbeco E-gene
Participant	Shipment 1	V1_150	PCR/NAT	EIGENE HERSTELLUNG	34	Real Time PCR (TaqMan format)	5	Chemagen: chemagic Viral DNA/RNA Kit special	15	E gene		Roche: Light Cycler	22.8	26.4	IN-HOUSE	IN-HOUSE
Participant	Shipment 1	V1_150	PCR/NAT	EIGENE HERSTELLUNG	34	Real Time PCR (TaqMan format)	5	Chemagen: chemagic Viral DNA/RNA Kit special	15	N gene		Roche: Light Cycler	22.4	25.9	IN-HOUSE	IN-HOUSE
Participant	Shipment 1	V1_151	PCR/NAT	EURO IMMUN	28					Other genes	Dual Target N-gene & ORF1ab		24.6	27.8	EURORealTime SARS-CoV-2
Participant	Shipment 1	V1_45	PCR/NAT	ROCHE DIAGNOSTICS	27					E gene		Roche: Cobas 6800	22.2	25.6	COBAS SARS-CoV-2 Test	fully automated
Participant	Shipment 1	V1_45	PCR/NAT	ROCHE DIAGNOSTICS	27					ORF1ab		Roche: Cobas 6800	21.8	25.2	COBAS SARS-CoV-2 Test	fully automated
Participant	Shipment 1	V1_51	PCR/NAT	ALTONA DIAGNOSTIC	28	Real Time PCR (LightCycler)	10	Roche: MagNA Pure 96 DNA and Viral NA Small Volume Kit	20	E gene		Roche: Light Cycler	22.6	25.7	RealStar SARS-CoV-2 RT-PCR Kit 1.0
Participant	Shipment 1	V1_51	PCR/NAT	ALTONA DIAGNOSTIC	28	Real Time PCR (LightCycler)	10	Roche: MagNA Pure 96 DNA and Viral NA Small Volume Kit	20	S gene		Roche: Light Cycler	21.9	25	RealStar SARS-CoV-2 RT-PCR Kit 1.0
Participant	Shipment 1	V1_51	PCR/NAT	ALTONA DIAGNOSTIC	36	Real Time PCR (LightCycler)	10	Roche: MagNA Pure 96 DNA and Viral NA Small Volume Kit	20	E gene		Roche: Light Cycler	22.9	25.8	RealStar SARS-CoV-2 RT-PCR Kit 1.0
Participant	Shipment 1	V1_51	PCR/NAT	ALTONA DIAGNOSTIC	36	Real Time PCR (LightCycler)	10	Roche: MagNA Pure 96 DNA and Viral NA Small Volume Kit	20	S gene		Roche: Light Cycler	22.1	25	RealStar SARS-CoV-2 RT-PCR Kit 1.0
Participant	Shipment 1	V1_51	PCR/NAT	TIB MOLBIOL	40	Real Time PCR (LightCycler)	5	Roche: MagNA Pure 96 DNA and Viral NA Small Volume Kit	15	E gene		Roche: Light Cycler	23.1	26.2	LightMix Modular SARS and Wuhan CoV E-gene
Participant	Shipment 1	V1_51	PCR/NAT	TIB MOLBIOL	40	Real Time PCR (LightCycler)	5	Roche: MagNA Pure 96 DNA and Viral NA Small Volume Kit	15	RdRP gene		Roche: Light Cycler	34.6	39	LightMix Modular Wuhan CoV RdRP-gene
Participant	Shipment 1	V1_52	PCR/NAT	ABBOTT	33	Real Time PCR (TaqMan format)	40	Abbott: mSample Preparation Systems DNA	40	Other genes		Abbott: m2000rt	11.4	13.6	RealTime SARS-CoV-2	fully automated
Participant	Shipment 1	V1_52	PCR/NAT	R-BIOPHARM	35	Real Time PCR (TaqMan format)	5	Promega: Maxwell 16 LEV Blood DNA Kit	20	E gene		Abbott: m2000rt	20.6	23	RIDA GENE SARS-CoV-2
Participant	Shipment 1	V1_52	PCR/NAT	R-BIOPHARM	40	Real Time PCR (TaqMan format)	10	other extratction kits	20	E gene		Abbott: m2000rt	19.6	22.6	RIDA GENE SARS-CoV-2
Participant	Shipment 1	V1_254	PCR/NAT	EIGENE HERSTELLUNG	39	Real Time PCR (LightCycler)	100	Roche: MagNA Pure 96 DNA and Viral NA Small Volume Kit	5	E gene		Roche: Light Cycler	18	22	IN-HOUSE	IN-HOUSE
Participant	Shipment 1	V1_255	PCR/NAT	Priv. Inst. f. Immunol. u. Mol.genetik	50					E gene			19.8	23.3	AmpliGnost CoV-2 E-Gen
Participant	Shipment 1	V1_255		EIGENE HERSTELLUNG	50					RdRP gene			19.6	23.4	IN-HOUSE	IN-HOUSE
Participant	Shipment 1	V1_256	PCR/NAT	CEPHEID	27	Real Time PCR (by probes)		extraction included in test kit		E gene		Cepheid:all devices	21.6	24.2	Xpert Xpress SARS-CoV-2	fully automated
Participant	Shipment 1	V1_256	PCR/NAT	CEPHEID	27	Real Time PCR (by probes)		extraction included in test kit		N gene		Cepheid:all devices	23.5	26.6	Xpert Xpress SARS-CoV-2	fully automated
Participant	Shipment 1	V1_257	PCR/NAT	APPLIED BIOSYSTEMS	46	Real Time PCR (TaqMan format)	50	Promega: Maxwell 16 Blood DNA Purification Kit	15	N gene		Applied Biosystems: QuantStudio 5	20.5	23.7	TaqPath COVID-19 RT-PCR Kit
Participant	Shipment 1	V1_258	PCR/NAT	ALTONA DIAGNOSTIC	35	Commercial assay system	10	Altona: Diagnostics ExtraStar Purification Kit 1.0	20	S gene		Qiagen: RotorGene	22.3	25.4	RealStar SARS-CoV-2 RT-PCR Kit 1.0
Participant	Shipment 1	V1_259	PCR/NAT	TIB MOLBIOL	32	Real Time PCR (LightCycler)	5	Qiagen: QIAsymphony DSP Virus/Pathogen Mini Kit	15	E gene		Roche: Light Cycler	23.2	26.6	LightMix Modular SARS and Wuhan CoV E-gene
Participant	Shipment 1	V1_259	PCR/NAT	TIB MOLBIOL	32	Real Time PCR (LightCycler)	5	Qiagen: QIAsymphony DSP Virus/Pathogen Mini Kit	15	RdRP gene		Roche: Light Cycler	29	32	LightMix Modular Wuhan CoV RdRP-gene
Participant	Shipment 1	V1_259	PCR/NAT	ALTONA DIAGNOSTIC	32	Real Time PCR (LightCycler)	10	Qiagen: QIAamp 96 Virus QIAcube HT Kit	20	E gene		Roche: Light Cycler	22.2	25.7	RealStar SARS-CoV-2 RT-PCR Kit 1.0
Participant	Shipment 1	V1_259	PCR/NAT	ALTONA DIAGNOSTIC	32	Real Time PCR (LightCycler)	10	Qiagen: QIAamp 96 Virus QIAcube HT Kit	20	S gene		Roche: Light Cycler	21.5	25.1	RealStar SARS-CoV-2 RT-PCR Kit 1.0
Participant	Shipment 1	V1_259	PCR/NAT	ALTONA DIAGNOSTIC	32	Real Time PCR (LightCycler)	10	Macherey-Nagel: NucleoSpin RNA Virus	20	E gene		Roche: Light Cycler	21.6	24.7	RealStar SARS-CoV-2 RT-PCR Kit 1.0
Participant	Shipment 1	V1_259	PCR/NAT	ALTONA DIAGNOSTIC	32	Real Time PCR (LightCycler)	10	Macherey-Nagel: NucleoSpin RNA Virus	20	S gene		Roche: Light Cycler	21	24.2	RealStar SARS-CoV-2 RT-PCR Kit 1.0
Participant	Shipment 1	V1_259	PCR/NAT	ALTONA DIAGNOSTIC	32	Real Time PCR (by probes)	10	Qiagen: QIAsymphony DSP Virus/Pathogen Mini Kit	20	E gene		Roche: Light Cycler	22.8	26.1	RealStar SARS-CoV-2 RT-PCR Kit 1.0
Participant	Shipment 1	V1_259	PCR/NAT	ALTONA DIAGNOSTIC	32	Real Time PCR (by probes)	10	Qiagen: QIAsymphony DSP Virus/Pathogen Mini Kit	20	S gene		Roche: Light Cycler	22	25.4	RealStar SARS-CoV-2 RT-PCR Kit 1.0
Participant	Shipment 1	V1_260	PCR/NAT	ALTONA DIAGNOSTIC		Real Time PCR (LightCycler)		Chemagen: chemagic Viral DNA/RNA Kit		S gene			20.8	23.9	RealStar SARS-CoV-2 RT-PCR Kit 1.0
Participant	Shipment 1	V1_261	PCR/NAT	CEPHEID						N gene		Cepheid:all devices	23.1	26.5	Xpert Xpress SARS-CoV-2	fully automated
Participant	Shipment 1	V1_261	PCR/NAT	CEPHEID	49					E gene		Cepheid:all devices	21.3	24.6	Xpert Xpress SARS-CoV-2	fully automated
Participant	Shipment 1	V1_164	PCR/NAT	CEPHEID						E gene			21.6	24.5	Xpert Xpress SARS-CoV-2	fully automated
Participant	Shipment 1	V1_164	PCR/NAT	CEPHEID						N gene			23.6	26.9	Xpert Xpress SARS-CoV-2	fully automated
Participant	Shipment 1	V1_262	PCR/NAT	CEPHEID	47					N gene		Cepheid:all devices	23.7	26.5	Xpert Xpress SARS-CoV-2	fully automated
Participant	Shipment 1	V1_263	PCR/NAT	R-BIOPHARM	35	Real Time PCR (LightCycler)	5	Roche: MagNa Pure 24 Total NA Isolation Kit	15	E gene		Roche: Light Cycler	20.9	24.4	RIDA GENE SARS-CoV-2
Participant	Shipment 1	V1_264	PCR/NAT	CERTEST BIOTEC						N gene			28.1	30.9	VIASURE SARS-CoV-2	fully automated
Participant	Shipment 1	V1_264	PCR/NAT	FAST-TRACK DIAGNOSTICS	36	Real Time PCR (TaqMan format)	10	Analytik Jena: INNUPREP RNA-Virus Plus	15	Other genes	Dual Target N-gene & ORF1ab	Siemens: Versant	25.8	27.4	FTD SARS-CoV-2 assay
Participant	Shipment 1	V1_264	PCR/NAT	CERTEST BIOTEC	36	Real Time PCR (TaqMan format)	5	Analytik Jena: INNUPREP RNA-Virus Plus	15	ORF1ab		BioRad: CFX	29.2	31.5	VIASURE SARS-CoV-2	fully automated
Participant	Shipment 1	V1_265	PCR/NAT	TIB MOLBIOL	33	Real Time PCR (TaqMan format)	10	Analytik Jena: INNUPREP RNA-Virus Plus	15	RdRP gene		Thermo Scientific: all devices	24	27	LightMix Modular Wuhan CoV RdRP-gene
Participant	Shipment 1	V1_265	PCR/NAT	TIB MOLBIOL	33	Real Time PCR (TaqMan format)	10	Analytik Jena: INNUPREP RNA-Virus Plus	15	E gene		Thermo Scientific: all devices	23.6	26.4	LightMix Sarbeco E-gene
Participant	Shipment 1	V1_265	PCR/NAT	SEEGENE	34	Commercial assay system	8	Analytik Jena: INNUPREP RNA-Virus Plus	17	E gene		Thermo Scientific: all devices	20.5	23.5	Allplex 2019 n-CoV Assay
Participant	Shipment 1	V1_265	PCR/NAT	SEEGENE	34	Commercial assay system	8	Analytik Jena: INNUPREP RNA-Virus Plus	17	RdRP gene		Thermo Scientific: all devices	22.6	25.6	Allplex 2019 n-CoV Assay
Participant	Shipment 1	V1_265	PCR/NAT	SEEGENE	34	Commercial assay system	8	Analytik Jena: INNUPREP RNA-Virus Plus	7	N gene		Thermo Scientific: all devices	23.5	26.1	Allplex 2019 n-CoV Assay
Participant	Shipment 1	V1_266	PCR/NAT	TIB MOLBIOL						E gene			21.9	25	LightMix Modular SARS and Wuhan CoV E-gene
Participant	Shipment 1	V1_266	PCR/NAT	ROCHE DIAGNOSTICS	33					E gene			23.5	26.4	COBAS SARS-CoV-2 Test	fully automated
Participant	Shipment 1	V1_266	PCR/NAT	ROCHE DIAGNOSTICS	33					ORF1ab		Roche: Cobas 6800	23.3	26.2	COBAS SARS-CoV-2 Test	fully automated
Participant	Shipment 1	V1_266	PCR/NAT	CEPHEID	33					E gene			21.6	24	Xpert Xpress SARS-CoV-2	fully automated
Participant	Shipment 1	V1_266	PCR/NAT	CEPHEID	33					N gene			23.7	26.3	Xpert Xpress SARS-CoV-2	fully automated
Participant	Shipment 1	V1_267	PCR/NAT	ALTONA DIAGNOSTIC	47	Real Time PCR (LightCycler)	50	Applied Biosystems: MagMAX Pathogen RNA/DNA Kit	15	E gene		Roche: Light Cycler	20.7	23.8	RealStar SARS-CoV-2 RT-PCR Kit 1.0
Participant	Shipment 1	V1_268	PCR/NAT	EIGENE HERSTELLUNG	45	Real Time PCR (TaqMan format)		Qiagen: QIAsymphony DSP Virus/Pathogen Mini Kit		RdRP gene		Applied Biosystems: other devices	26.5	29.3	IN-HOUSE	IN-HOUSE
Participant	Shipment 1	V1_268	PCR/NAT	EIGENE HERSTELLUNG	45	Real Time PCR (TaqMan format)		Qiagen: QIAsymphony DSP Virus/Pathogen Mini Kit	15	E gene		Applied Biosystems: other devices	24.1	27.1	IN-HOUSE	IN-HOUSE
Participant	Shipment 1	V1_269	PCR/NAT	ALTONA DIAGNOSTIC	49			Analytik Jena: INNUPREP RNA-Virus Plus		S gene		BioRad: CFX	23.1	26.2	RealStar SARS-CoV-2 RT-PCR Kit 1.0
Participant	Shipment 1	V1_269	PCR/NAT	ABBOTT	49					Other genes		Abbott: Alinity	24	26.7	RealTime SARS-CoV-2	fully automated
Participant	Shipment 1	V1_270	PCR/NAT	CEPHEID	43					E gene			21	24.2	Xpert Xpress SARS-CoV-2	fully automated
Participant	Shipment 1	V1_270	PCR/NAT	CEPHEID	43					N gene			23.2	26.6	Xpert Xpress SARS-CoV-2	fully automated
Participant	Shipment 1	V1_69	PCR/NAT	SEEGENE	28	Real Time PCR (TaqMan format)	8	other extratction kits	17	E gene		Other devices	22.7	25.3	Allplex 2019 n-CoV Assay
Participant	Shipment 1	V1_69	PCR/NAT	SEEGENE	28	Real Time PCR (TaqMan format)	8	other extratction kits	17	RdRP gene		Other devices	24.4	27.2	Allplex 2019 n-CoV Assay
Participant	Shipment 1	V1_69	PCR/NAT	SEEGENE	28	Real Time PCR (TaqMan format)	8	other extratction kits	17	N gene		Other devices	24.5	27	Allplex 2019 n-CoV Assay
Participant	Shipment 1	V1_69	PCR/NAT	SEEGENE	28	Real Time PCR (by probes)	10	other extratction kits	10	RdRP gene		Other devices	22.3	25.8	Allplex SARS-CoV-2/FluA/FluB/RSV Assay
Participant	Shipment 1	V1_69	PCR/NAT	SEEGENE	28	Real Time PCR (by probes)	10	other extratction kits	10	N gene		Other devices	22.3	25.3	Allplex SARS-CoV-2/FluA/FluB/RSV Assay
Participant	Shipment 1	V1_69	PCR/NAT	SEEGENE	28	Real Time PCR (by probes)	10	other extratction kits	10	S gene		Other devices	22.2	25.6	Allplex SARS-CoV-2/FluA/FluB/RSV Assay
Participant	Shipment 1	V1_69	PCR/NAT	BECTON DICKINSON	28	Real Time PCR (by probes)		extraction included in test kit		N gene	N1	Becton Dickinson: all devices	20.2	23.2	BD SARS-CoV-2	fully automated
Participant	Shipment 1	V1_69	PCR/NAT	BECTON DICKINSON	28	Real Time PCR (by probes)		extraction included in test kit		N gene	N2	Becton Dickinson: all devices	19.4	19.4	BD SARS-CoV-2	fully automated
Participant	Shipment 1	V1_271	PCR/NAT	TIB MOLBIOL	29	Real Time PCR (by probes)	2.5	Qiagen: QIAamp Viral RNA Mini Kit	7.5	E gene		Roche: Light Cycler	22	25.2	LightMix Modular SARS and Wuhan CoV E-gene
Participant	Shipment 1	V1_272	PCR/NAT	PERKIN ELMER	49		13.3	Chemagen: chemagic Viral DNA/RNA Kit special	6.7	ORF1ab		Thermo Scientific: all devices	21.3	23.8	SARS-CoV-2 RT-qPCR Reagent kit
Participant	Shipment 1	V1_272	PCR/NAT	PERKIN ELMER	49	Real Time PCR (LightCycler)	13.3	Chemagen: chemagic Viral DNA/RNA Kit special	6.7	N gene		Thermo Scientific: all devices	21.5	24.9	SARS-CoV-2 RT-qPCR Reagent kit
Participant	Shipment 1	V1_273	PCR/NAT	R-BIOPHARM	39	Real Time PCR (LightCycler)	5	Promega: Maxwell 16 Blood DNA Purification Kit	20	E gene		Roche: Light Cycler	28	24.8	RIDA GENE SARS-CoV-2
Participant	Shipment 1	V1_70	PCR/NAT	ABBOTT	40					Other genes	Dual Target N- & RdRP-gene		22.4	25.1	Alinity m SARS-CoV-2 Assay	fully automated
Participant	Shipment 1	V1_70	PCR/NAT	SEEGENE	40					RdRP gene		Other devices	24.1	24.6	Allplex SARS-CoV-2/FluA/FluB/RSV Assay
Participant	Shipment 1	V1_70	PCR/NAT	SEEGENE	40					N gene		Other devices	22.8	23.3	Allplex SARS-CoV-2/FluA/FluB/RSV Assay
Participant	Shipment 1	V1_70	PCR/NAT	SEEGENE	40					S gene		Other devices	23.7	24.6	Allplex SARS-CoV-2/FluA/FluB/RSV Assay
Participant	Shipment 1	V1_274	PCR/NAT	SEEGENE	28	Real Time PCR (TaqMan format)	8	Seegene: STARMag 96x4 Universal Cartridge Kit	17	E gene		BioRad: CFX	21.9	25.3	Allplex 2019 n-CoV Assay
Participant	Shipment 1	V1_274	PCR/NAT	SEEGENE	28	Real Time PCR (TaqMan format)	8	Seegene: STARMag 96x4 Universal Cartridge Kit	17	RdRP gene		BioRad: CFX	23.4	26.8	Allplex 2019 n-CoV Assay
Participant	Shipment 1	V1_274	PCR/NAT	SEEGENE	28	Real Time PCR (TaqMan format)	8	Seegene: STARMag 96x4 Universal Cartridge Kit	17	N gene		BioRad: CFX	23.4	26.9	Allplex 2019 n-CoV Assay
Participant	Shipment 1	V1_274	PCR/NAT	SEEGENE	29	Real Time PCR (TaqMan format)	8	Seegene: STARMag 96x4 Universal Cartridge Kit	17	E gene		BioRad: CFX	21.3	25.2	Allplex 2019 n-CoV Assay
Participant	Shipment 1	V1_274	PCR/NAT	SEEGENE	29	Real Time PCR (TaqMan format)	8	Seegene: STARMag 96x4 Universal Cartridge Kit	17	RdRP gene		BioRad: CFX	23.2	27.2	Allplex 2019 n-CoV Assay
Participant	Shipment 1	V1_274	PCR/NAT	SEEGENE	29	Real Time PCR (TaqMan format)	8	Seegene: STARMag 96x4 Universal Cartridge Kit	17	N gene		BioRad: CFX	23.2	27.1	Allplex 2019 n-CoV Assay
Participant	Shipment 1	V1_275	PCR/NAT	MIKROGEN	28	Real Time PCR (TaqMan format)		Analytik Jena: INNUPREP RNA-Virus Plus		E gene		Applied Biosystems: ABI Real-Time PCR System	21.4	24.1	ampliCube Coronavirus SARS-CoV-2
Participant	Shipment 1	V1_275	PCR/NAT	MIKROGEN	28	Real Time PCR (TaqMan format)		Analytik Jena: INNUPREP RNA-Virus Plus		Other genes		Applied Biosystems: ABI Real-Time PCR System	22	24.8	ampliCube Coronavirus SARS-CoV-2
Participant	Shipment 1	V1_275	PCR/NAT	MIKROGEN	41	Real Time PCR (TaqMan format)		Analytik Jena: INNUPREP RNA-Virus Plus		E gene		Applied Biosystems: ABI Real-Time PCR System	20.9	24.7	ampliCube Coronavirus SARS-CoV-2
Participant	Shipment 1	V1_275	PCR/NAT	MIKROGEN	41	Real Time PCR (TaqMan format)		Analytik Jena: INNUPREP RNA-Virus Plus		Other genes		Applied Biosystems: ABI Real-Time PCR System	21.7	25.3	ampliCube Coronavirus SARS-CoV-2
Participant	Shipment 1	V1_276	PCR/NAT	ALTONA DIAGNOSTIC	35	Real Time PCR (LightCycler)	10	Roche: MagNA Pure 96 DNA and Viral NA Small Volume Kit	20	S gene		Roche: Light Cycler	23	26	RealStar SARS-CoV-2 RT-PCR Kit 1.0
Participant	Shipment 1	V1_277	PCR/NAT	HAIN LIFESCIENCE	42	Commercial assay system	12	Hain Lifescience: GXT NA Extraction Kits	8	RdRP gene		Hain: all devices	22.4	25.8	FluoroType SARS-CoV-2 plus	fully automated
Participant	Shipment 1	V1_277	PCR/NAT	HAIN LIFESCIENCE	42	Commercial assay system	12	Hain Lifescience: GXT NA Extraction Kits	8	N gene		Hain: all devices	23.5	26.7	FluoroType SARS-CoV-2 plus	fully automated
Participant	Shipment 1	V1_278	PCR/NAT	ANCHOR DIAGNOSTICS	33	Commercial assay system	7.5	Analytik Jena: INNUPREP RNA-Virus Plus	5	Other genes		Roche: Light Cycler	24.6	27.7	SARS-CoV-2 PCR Kit
Participant	Shipment 1	V1_279	PCR/NAT	SEEGENE				Seegene: STARMag 96x4 Universal Cartridge Kit		E gene		BioRad: all devices	22.2	24.6	Allplex 2019 n-CoV Assay
Participant	Shipment 1	V1_279	PCR/NAT	SEEGENE				Seegene: STARMag 96x4 Universal Cartridge Kit		RdRP gene		BioRad: all devices	23.5	27.1	Allplex 2019 n-CoV Assay
Participant	Shipment 1	V1_279	PCR/NAT	SEEGENE				Seegene: STARMag 96x4 Universal Cartridge Kit		N gene		BioRad: all devices	24.3	27.5	Allplex 2019 n-CoV Assay
Participant	Shipment 1	V1_279	PCR/NAT	TIB MOLBIOL		Real Time PCR (LightCycler)		Qiagen: QIAsymphony DSP Virus/Pathogen Mini Kit		E gene		Roche: Light Cycler	22.9	26.3	LightMix Sarbeco E-gene
Participant	Shipment 1	V1_280	PCR/NAT	GERBION	40	Commercial assay system	6	other extratction kits	14	E gene		Applied Biosystems: other devices	25.7	28.7	respiraScreen 1 RT-PCR Kit
Participant	Shipment 1	V1_280	PCR/NAT	GERBION	40	Commercial assay system	6	other extratction kits	14	E gene			28.8	31.9	respiraScreen 2 RT-PCR Kit
Participant	Shipment 1	V1_280	PCR/NAT	GERBION	40	Commercial assay system	6	other extratction kits	14	RdRP gene			26.8	29.6	respiraScreen 2 RT-PCR Kit
Participant	Shipment 1	V1_280	PCR/NAT	GERBION	40	Commercial assay system	6	other extratction kits	14	S gene			25.7	28.5	respiraScreen 2 RT-PCR Kit
Participant	Shipment 1	V1_280	PCR/NAT	GERBION	40	Commercial assay system	6	other extratction kits	14	E gene		Applied Biosystems: other devices	25	27.6	virellaSARS-CoV-2 seqc
Participant	Shipment 1	V1_280	PCR/NAT	GERBION	40	Commercial assay system	6	other extratction kits	14	S gene		Applied Biosystems: other devices	27.3	30	virellaSARS-CoV-2 seqc
Participant	Shipment 1	V1_79	PCR/NAT	HAIN LIFESCIENCE		Real Time PCR (melting curve analysis)	50	Hain Lifescience: GXT NA Extraction Kits	8	RdRP gene		Hain: all devices	23	25.8	FluoroType SARS-CoV-2 plus	fully automated
Participant	Shipment 1	V1_79	PCR/NAT	HAIN LIFESCIENCE	41	Real Time PCR (melting curve analysis)	50	Hain Lifescience: GXT NA Extraction Kits	8	N gene		Hain: all devices	23.4	26.5	FluoroType SARS-CoV-2 plus	fully automated
Participant	Shipment 1	V1_79	PCR/NAT	R-BIOPHARM	41	Real Time PCR (LightCycler)	50	Biomerieux: NucliSENS easyMAG	20	E gene		Roche: Light Cycler	23.2	26.2	RIDA GENE SARS-CoV-2
Participant	Shipment 1	V1_281		EIGENE HERSTELLUNG	54					N gene					IN-HOUSE	IN-HOUSE
Participant	Shipment 1	V1_282	PCR/NAT	R-BIOPHARM	27		70	other extratction kits	20	E gene		BioRad: CFX	22.4	25.1	RIDA GENE SARS-CoV-2
Participant	Shipment 1	V1_84	PCR/NAT	BECTON DICKINSON	27	Real Time PCR (TaqMan format)		extraction included in test kit		N gene	N1	Becton Dickinson: all devices	19.6	22.8	BD SARS-CoV-2	fully automated
Participant	Shipment 1	V1_283	PCR/NAT	EIGENE HERSTELLUNG	47	Real Time PCR (TaqMan format)	60	Qiagen: QIAamp Viral RNA Mini Kit	12.5	RdRP gene		BioRad: CFX	21.5	24.7	IN-HOUSE	IN-HOUSE
Participant	Shipment 1	V1_283	PCR/NAT	EIGENE HERSTELLUNG	47	Real Time PCR (TaqMan format)	60	Qiagen: QIAamp Viral RNA Mini Kit	25	E gene		BioRad: CFX	23.2	26.1	IN-HOUSE	IN-HOUSE
Participant	Shipment 1	V1_283	PCR/NAT	TIB MOLBIOL	47	Real Time PCR (TaqMan format)	60	Qiagen: QIAamp Viral RNA Mini Kit	20	E gene		BioRad: CFX	21.4	24.7	LightMix Modular SARS and Wuhan CoV E-gene
Participant	Shipment 1	V1_284	PCR/NAT	TIB MOLBIOL	28	Real Time PCR (TaqMan format)	10	other extratction kits	15	E gene		Applied Biosystems: ABI Real-Time PCR System	27	30	LightMix Sarbeco E-gene
Participant	Shipment 1	V1_284	PCR/NAT	TIB MOLBIOL	28	Real Time PCR (TaqMan format)	10	other extratction kits	15	E gene		Applied Biosystems: QuantStudio 5	27.9	30.8	LightMix Sarbeco E-gene
Participant	Shipment 1	V1_285	PCR/NAT	ROCHE DIAGNOSTICS	27	Real Time PCR (by probes)	27	extraction included in test kit	25	ORF1ab		Roche: Cobas 6800	22.5	25	COBAS SARS-CoV-2 Test	fully automated
Participant	Shipment 1	V1_286	PCR/NAT	ANICON	32	Real Time PCR (LightCycler)	100	other extratction kits	16	E gene		Roche: Light Cycler	23.7	26.7	Kylt SARS-CoV-2 Screening RTU
Participant	Shipment 1	V1_287	PCR/NAT	ANICON	32		100			RdRP gene		BioRad: CFX	22.1	25.3	Kylt SARS-CoV-2 Complete RTU
Participant	Shipment 1	V1_287	PCR/NAT	ANICON	32		100			S gene		BioRad: CFX	21.7	24.7	Kylt SARS-CoV-2 Complete RTU
Participant	Shipment 1	V1_288	PCR/NAT	CEPHEID	36					E gene		Cepheid:all devices	22	25	Xpert Xpress SARS-CoV-2	fully automated
Participant	Shipment 1	V1_288	PCR/NAT	CEPHEID	36					N gene		Cepheid:all devices	24	26	Xpert Xpress SARS-CoV-2	fully automated
Participant	Shipment 1	V1_289	PCR/NAT	GENEPROOF			10	other extratction kits	15	RdRP gene		BioRad: CFX	15.5	18.4	SARS-CoV-2 PCR Kit
Participant	Shipment 1	V1_289	PCR/NAT	GENEPROOF			10	other extratction kits	15	N gene		BioRad: CFX	19.3	22.6	SARS-CoV-2 PCR Kit
Participant	Shipment 1	V1_289	PCR/NAT	BGI			10	other extratction kits	20	ORF1ab		Applied Biosystems: ABI Real-Time PCR System	23.4	26.6	SARS-CoV-2 RT-PCR kit
Participant	Shipment 1	V1_186	PCR/NAT	EIGENE HERSTELLUNG	28	Real Time PCR (by probes)	50	Qiagen: QIAamp Viral RNA Mini Kit	20	E gene		BioRad: all devices	22.4	25.5	IN-HOUSE	IN-HOUSE
Participant	Shipment 1	V1_186	PCR/NAT	EIGENE HERSTELLUNG	39	Real Time PCR (by probes)	50	Qiagen: QIAamp Viral RNA Mini Kit	10	RdRP gene		BioRad: all devices	20.6	22.8	IN-HOUSE	IN-HOUSE
Participant	Shipment 1	V1_186	PCR/NAT	EIGENE HERSTELLUNG	39	Real Time PCR (by probes)	50	Qiagen: QIAamp Viral RNA Mini Kit	20	N gene		BioRad: all devices	22.5	25.7	IN-HOUSE	IN-HOUSE
Participant	Shipment 1	V1_186	PCR/NAT	EIGENE HERSTELLUNG	39	Real Time PCR (by probes)	50	Qiagen: QIAamp Viral RNA Mini Kit	20	N gene		BioRad: all devices	24.2	27.2	IN-HOUSE	IN-HOUSE
Participant	Shipment 1	V1_290	PCR/NAT	ALTONA DIAGNOSTIC	28	Real Time PCR (TaqMan format)	10	other extratction kits	20	E gene			23.6	26.7	RealStar SARS-CoV-2 RT-PCR Kit 1.0
Participant	Shipment 1	V1_290	PCR/NAT	ALTONA DIAGNOSTIC	28	Real Time PCR (TaqMan format)	10	other extratction kits	20	S gene			24.4	27.5	RealStar SARS-CoV-2 RT-PCR Kit 1.0
Participant	Shipment 1	V1_291	PCR/NAT	IDVET	34	Real Time PCR (by probes)	5	other extratction kits	20	N gene	N1	Stratagene: all devices	24.4	27.3	IDNCOV-2 RT-PCR Detection Kit
Participant	Shipment 1	V1_291	PCR/NAT	IDVET	34	Real Time PCR (by probes)	5	other extratction kits	20	N gene	N2	Stratagene: all devices	23.7	26.8	IDNCOV-2 RT-PCR Detection Kit
Participant	Shipment 1	V1_291	PCR/NAT	EIGENE HERSTELLUNG	34	Real Time PCR (by probes)	5	other extratction kits	20	E gene		Stratagene: all devices	23.2	27	IN-HOUSE	IN-HOUSE
Participant	Shipment 1	V1_291	PCR/NAT	EIGENE HERSTELLUNG	34	Real Time PCR (by probes)	5	other extratction kits	20	RdRP gene		Stratagene: all devices	27.1	30.4	IN-HOUSE	IN-HOUSE
Participant	Shipment 1	V1_291	PCR/NAT	GERBION	34	Real Time PCR (by probes)	5	other extratction kits	20	E gene		Stratagene: all devices	21.5	24.8	virellaSARS-CoV-2 seqc
Participant	Shipment 1	V1_291	PCR/NAT	GERBION	34	Real Time PCR (by probes)	5	other extratction kits	20	Other genes	Dual Target RdRP- & S-gene	Stratagene: all devices	25.1	28.6	virellaSARS-CoV-2 seqc
Participant	Shipment 1	V1_292	PCR/NAT	ALTONA DIAGNOSTIC	34	Real Time PCR (TaqMan format)	5	other extratction kits	25	E gene		BioRad: CFX	23.4	26.6	RealStar SARS-CoV-2 RT-PCR Kit 1.0
Participant	Shipment 1	V1_292	PCR/NAT	ALTONA DIAGNOSTIC	34	Real Time PCR (TaqMan format)	5	other extratction kits	25	S gene		BioRad: CFX	22.6	25.6	RealStar SARS-CoV-2 RT-PCR Kit 1.0
Participant	Shipment 1	V1_293	PCR/NAT	ANDERE HERSTELLER	39	Real Time PCR (LightCycler)	5	other extratction kits	20	N gene	N1	Roche: Light Cycler	25.1	27.7	IN-HOUSE	IN-HOUSE
Participant	Shipment 1	V1_293	PCR/NAT	ANICON	39	Real Time PCR (LightCycler)	4	Qiagen: QIAamp Viral RNA Mini Kit	16	E gene		Roche: Light Cycler	22	25.5	Kylt SARS-CoV-2 Screening RTU
Participant	Shipment 1	V1_294	PCR/NAT	IDT	40	Real Time PCR (by probes)	2	Qiagen: QIAamp Viral RNA Mini Kit	8	E gene		BioRad: CFX	22.5	25.2	SARS-CoV-2 (2019-nCoV) CDC qPCR Probe Assay
Participant	Shipment 1	V1_294	PCR/NAT	IDT	40	Real Time PCR (by probes)	2	Qiagen: QIAamp Viral RNA Mini Kit	8	RdRP gene		BioRad: CFX	25.1	28.1	SARS-CoV-2 (2019-nCoV) CDC qPCR Probe Assay
Participant	Shipment 1	V1_294	PCR/NAT	IDT	40	Real Time PCR (by probes)	2	Invitrogen: MagMAX Viral RNA Isolation Kit	8	E gene		BioRad: CFX	22.3	26	SARS-CoV-2 (2019-nCoV) CDC qPCR Probe Assay
Participant	Shipment 1	V1_294	PCR/NAT	IDT	40	Real Time PCR (by probes)	2	Invitrogen: MagMAX Viral RNA Isolation Kit	8	RdRP gene		BioRad: CFX	24.7	28.2	SARS-CoV-2 (2019-nCoV) CDC qPCR Probe Assay
Participant	Shipment 1	V1_294	PCR/NAT	IDT	40	Real Time PCR (by probes)	2	Qiagen: QIAamp Viral RNA Mini Kit	8	N gene	N1	BioRad: CFX	21.8	24.8	SARS-CoV-2 (2019-nCoV) CDC qPCR Probe Assay
Participant	Shipment 1	V1_294	PCR/NAT	IDT	40	Real Time PCR (by probes)	2	Invitrogen: MagMAX Viral RNA Isolation Kit	8	N gene	N1	BioRad: CFX	21.8	25.2	SARS-CoV-2 (2019-nCoV) CDC qPCR Probe Assay
Participant	Shipment 1	V1_294	PCR/NAT	IDT	40	Real Time PCR (by probes)	2	Qiagen: QIAamp Viral RNA Mini Kit	8	N gene	N2	BioRad: CFX	21.7	24.5	SARS-CoV-2 (2019-nCoV) CDC qPCR Probe Assay
Participant	Shipment 1	V1_294	PCR/NAT	IDT	40	Real Time PCR (by probes)	2	Invitrogen: MagMAX Viral RNA Isolation Kit	8	N gene	N2	BioRad: CFX	21.6	24.9	SARS-CoV-2 (2019-nCoV) CDC qPCR Probe Assay
Participant	Shipment 1	V1_294	PCR/NAT	IDT	41	Real Time PCR (by probes)	2	Qiagen: QIAamp Viral RNA Mini Kit	8	E gene		Roche: Light Cycler	18.4	21.5	SARS-CoV-2 (2019-nCoV) CDC qPCR Probe Assay
Participant	Shipment 1	V1_294	PCR/NAT	IDT	41	Real Time PCR (by probes)	2	Qiagen: QIAamp Viral RNA Mini Kit	8	RdRP gene		Roche: Light Cycler	21.3	24.6	SARS-CoV-2 (2019-nCoV) CDC qPCR Probe Assay
Participant	Shipment 1	V1_294	PCR/NAT	IDT	41	Real Time PCR (by probes)	2	Invitrogen: MagMAX Viral RNA Isolation Kit	8	E gene		Roche: Light Cycler	19.2	22.5	SARS-CoV-2 (2019-nCoV) CDC qPCR Probe Assay
Participant	Shipment 1	V1_294	PCR/NAT	IDT	41	Real Time PCR (by probes)	2	Invitrogen: MagMAX Viral RNA Isolation Kit	8	RdRP gene		Roche: Light Cycler	20.9	24.4	SARS-CoV-2 (2019-nCoV) CDC qPCR Probe Assay
Participant	Shipment 1	V1_294	PCR/NAT	IDT	41	Real Time PCR (by probes)	2	Qiagen: QIAamp Viral RNA Mini Kit	8	N gene	N1	Roche: Light Cycler	18.1	21	SARS-CoV-2 (2019-nCoV) CDC qPCR Probe Assay
Participant	Shipment 1	V1_294	PCR/NAT	IDT	41	Real Time PCR (by probes)	2	Invitrogen: MagMAX Viral RNA Isolation Kit	8	N gene	N1	Roche: Light Cycler	18.5	21.3	SARS-CoV-2 (2019-nCoV) CDC qPCR Probe Assay
Participant	Shipment 1	V1_294	PCR/NAT	IDT	41	Real Time PCR (by probes)	2	Qiagen: QIAamp Viral RNA Mini Kit	8	N gene	N2	Roche: Light Cycler	17.8	20.9	SARS-CoV-2 (2019-nCoV) CDC qPCR Probe Assay
Participant	Shipment 1	V1_294	PCR/NAT	IDT	41	Real Time PCR (by probes)	2	Invitrogen: MagMAX Viral RNA Isolation Kit	8	N gene	N2	Roche: Light Cycler	18.2	21.7	SARS-CoV-2 (2019-nCoV) CDC qPCR Probe Assay
Participant	Shipment 1	V1_295	PCR/NAT	TIB MOLBIOL	39	Real Time PCR (TaqMan format)		Invitrogen: PureLink Pro 96 Viral RNA/DNA Kit		E gene		Applied Biosystems: other devices	24.6	27.3	LightMix Modular SARS and Wuhan CoV E-gene
Participant	Shipment 1	V1_295	PCR/NAT	TIB MOLBIOL	39	Real Time PCR (TaqMan format)		Invitrogen: PureLink Pro 96 Viral RNA/DNA Kit		E gene		Applied Biosystems: other devices	21.7	25	LightMix Modular SARS and Wuhan CoV E-gene
Participant	Shipment 1	V1_296	PCR/NAT	TIB MOLBIOL	39	Real Time PCR (TaqMan format)	5	Invitrogen: PureLink Pro 96 Viral RNA/DNA Kit	5	E gene		Applied Biosystems: other devices	21	23.9	LightMix Sarbeco E-gene
Participant	Shipment 1	V1_296	PCR/NAT	TIB MOLBIOL	39	Real Time PCR (TaqMan format)	5	Invitrogen: PureLink Pro 96 Viral RNA/DNA Kit	5	E gene		Applied Biosystems: other devices	23	26	LightMix Sarbeco E-gene
Participant	Shipment 1	V1_296	PCR/NAT	TIB MOLBIOL	39	Real Time PCR (TaqMan format)	5	Invitrogen: PureLink Pro 96 Viral RNA/DNA Kit	5	E gene		Applied Biosystems: other devices	23.6	26.2	LightMix Sarbeco E-gene
Participant	Shipment 1	V1_296	PCR/NAT	TIB MOLBIOL	39	Real Time PCR (TaqMan format)	5	Invitrogen: PureLink Pro 96 Viral RNA/DNA Kit	5	E gene		Applied Biosystems: other devices	24.7	28.1	LightMix Sarbeco E-gene
Participant	Shipment 1	V1_297	PCR/NAT	ANDERE HERSTELLER	46	Real Time PCR (TaqMan format)	8	other extratction kits	17	E gene		BioRad: CFX	24.2	27.5	IN-HOUSE	IN-HOUSE
Participant	Shipment 1	V1_298	PCR/NAT	TIB MOLBIOL	42	Real Time PCR (LightCycler)	10	Macherey-Nagel: NucleoSpin RNA Virus	10	E gene		Roche: Light Cycler	21.9	24.8	LightMix Modular SARS and Wuhan CoV E-gene
Participant	Shipment 1	V1_298	PCR/NAT	TIB MOLBIOL	42	Real Time PCR (LightCycler)	10	Macherey-Nagel: NucleoSpin RNA Virus	10	RdRP gene		Roche: Light Cycler	25.9	28.9	LightMix Modular Wuhan CoV RdRP-gene
Participant	Shipment 1	V1_299	PCR/NAT	EURO IMMUN	42	Real Time PCR (by probes)	10	other extratction kits	10	Other genes		Applied Biosystems: other devices	20.1	23.2	EURORealTime SARS-CoV-2
Participant	Shipment 1	V1_299	PCR/NAT	EURO IMMUN	46	Real Time PCR (by probes)	10	other extratction kits	10	Other genes		Applied Biosystems: other devices	20.1	23.2	EURORealTime SARS-CoV-2
Participant	Shipment 1	V1_300	PCR/NAT	TIB MOLBIOL	49	Real Time PCR (LightCycler)	10	Qiagen: QIAamp Viral RNA Mini Kit	10	RdRP gene		Roche: other devices	24.5	28	LightMix Modular Wuhan CoV RdRP-gene
Participant	Shipment 1	V1_300	PCR/NAT	TIB MOLBIOL	49	Real Time PCR (LightCycler)	10	Qiagen: QIAamp Viral RNA Mini Kit	10	E gene		Roche: other devices	20.7	24	LightMix Sarbeco E-gene
Participant	Shipment 1	V1_301	PCR/NAT	IMMUNDIAGNOSTIK	40	Real Time PCR (TaqMan format)	6	Analytik Jena: INNUPREP RNA-Virus Plus	14	RdRP gene		Analytik Jena: all devices	22.7	25.6	MutaPLEX Coronavirus
Participant	Shipment 1	V1_302	PCR/NAT	R-BIOPHARM		Real Time PCR (by probes)	5	other extratction kits	20	E gene		BioRad: CFX	21.6	24.9	RIDA GENE SARS-CoV-2
Participant	Shipment 1	V1_302	PCR/NAT	LUMINEX	42	Real Time PCR (by probes)				N gene		Luminex:other devices	23.1	26.4	ARIES SARS-CoV-2 Assay	fully automated
Participant	Shipment 1	V1_302	PCR/NAT	LUMINEX	42	Real Time PCR (by probes)				ORF1ab		Luminex:other devices	21.5	24.8	ARIES SARS-CoV-2 Assay	fully automated
Participant	Shipment 1	V1_303	PCR/NAT	ALTONA DIAGNOSTIC	50	Real Time PCR (TaqMan format)	60	Qiagen: QIAamp Viral RNA Mini QIAcube Kit	20	S gene		Applied Biosystems: ABI Real-Time PCR System	21.4	24.5	RealStar SARS-CoV-2 RT-PCR Kit 1.0
Participant	Shipment 1	V1_304	PCR/NAT	R-BIOPHARM	48	Real Time PCR (by probes)	5	other extratction kits	20	E gene		Qiagen: RotorGene	22.1	25	RIDA GENE SARS-CoV-2
