# Supplementary material for: RNA reference materials with defined viral RNA loads of SARS-CoV-2—A useful tool towards a better PCR assay harmonization
Source: PLoS One. 2022 Jan 20;17(1):e0262656. doi: 10.1371/journal.pone.0262656 (PMC8775330; doi:10.1371/journal.pone.0262656)
Supplement: S3 Data — (XLSX) [file pone.0262656.s009.xlsx]

## Sheet: Tabelle1
Basic statistics per gene region
	(A)	RM 1								(B)	RM 2
	Gene region	N	Mean	95 %-CI	Median	SD	+/- 2 SD			Gene region	N	Mean	95 %-CI	Median	SD	+/- 2 SD
	E gene	389	22.23	22.0-22.5	21.9	2.375	17.5-27.0			E gene	389	25.43	25.2-25.7	25.1	2.396	20.6-30.2
	N gene	259	22.17	21.9-22.5	22.1	2.338	17.5-26.8			N gene	259	25.37	25.1-25.7	25.4	2.403	20.6-30.2
	ORF1ab	89	21.68	21.2-22.2	22	2.391	16.9-26.5			ORF1ab	89	24.8	24.3-25.3	25.1	2.229	20.3-29.3
	RdRP gene	158	23.48	23.0-24.0	23.2	3.114	17.3-29.7			RdRP gene	158	26.76	26.3-27.2	26.4	3.11	20.5-33.0
	S gene	100	21.3	20.9-21.7	21.1	2.181	16.9-25.7			S gene	100	24.36	23.9-24.8	24.3	2.206	19.9-28.8
	Other Gene(s)	101	21.07	20.3-21.8	21.6	3.854	13.4-28.8			Other Gene(s)	101	24.23	23.4-25.0	24.8	4.054	16.1-32.3
Basic Statistics for 11 test kits per gene region
(A)		RM 1							(B)		RM 2
Gene Region	Testkit	N	Mean	95 %-CI	Median	SD	+/- 2 SD		Gene Region	Testkit	N	Mean	95 %-CI	Median	SD	+/- 2 SD
E gene	Allplex 2019 n-CoV Assay	33	20.697	20.2-21.1	20.5	1.32417	18.0-23.3		E gene	Allplex 2019 n-CoV Assay	33	23.95	23.5-24.4	23.8	1.348	21.3-26.6
	ampliCube Coronavirus SARS-CoV-2	15	22.1267	21.2-23.0	21.9	1.82423	18.5-25.8			ampliCube Coronavirus SARS-CoV-2	15	25.31	24.5-26.1	24.7	1.598	22.1-28.5
	COBAS SARS-CoV-2 Test	38	22.4368	22.2-22.7	22.3	0.678401	21.1-23.8			COBAS SARS-CoV-2 Test	38	25.55	25.3-25.8	25.5	0.668	24.2-26.9
	IN-HOUSE	23	23.3957	22.4-24.4	23.2	2.43375	18.5-28.3			IN-HOUSE	23	26.63	25.7-27.5	26.4	2.244	22.1-31.1
	LightMix Modular SARS and Wuhan CoV E-gene	24	22.6917	21.9-23.5	22.25	1.89758	18.9-26.5			LightMix Modular SARS and Wuhan CoV E-gene	24	25.98	25.2-26.8	25.75	1.978	22.0-29.9
	LightMix Sarbeco E-gene	22	23.2955	22.5-24.1	22.95	1.98025	19.3-27.3			LightMix Sarbeco E-gene	22	26.44	25.6-27.3	26.1	1.991	22.5-30.4
	RealStar SARS-CoV-2 RT-PCR Kit 1.0	50	21.29	20.7-21.8	21.5	1.949	17.4-25.2			RealStar SARS-CoV-2 RT-PCR Kit 1.0	50	24.4	23.9-24.9	24.6	1.9047	20.6-28.2
	RIDA GENE SARS-CoV-2	68	22.8456	22.3-23.4	22.3	2.4346	18.0-27.7			RIDA GENE SARS-CoV-2	68	26.09	25.5-26.7	25.6	2.483	21.1-31.1
	Xpert Xpress SARS-CoV-2	51	21.4255	21.3-21.6	21.3	0.636818	20.2-22.7			Xpert Xpress SARS-CoV-2	51	24.54	24.4-24.7	24.4	0.591	23.4-25.7
N gene	Allplex 2019 n-CoV Assay	33	22.6515	22.3-23.0	22.5	1.13389	20.4-24.9		N gene	Allplex 2019 n-CoV Assay	33	25.95	25.6-26.3	26	1.118	23.7-28.2
	Allplex SARS-CoV-2/FluA/FluB/RSV Assay	27	20.9185	20.4-21.5	21.3	1.41613	18.1-23.8			Allplex SARS-CoV-2/FluA/FluB/RSV Assay	27	24.01	23.5-24.6	24.1	1.468	21.1-26.9
	BD SARS-CoV-2	33	20.2879	20.0-20.6	20	0.983221	18.3-22.3			BD SARS-CoV-2	33	23.45	23.-23.9	23.3	1.242	21.0-25.9
	IN-HOUSE	25	22.836	22.1-23.6	22.4	1.93991	19.0-26.7			IN-HOUSE	25	25.98	25.2-26.7	25.7	1.908	22.2-29.8
	Xpert Xpress SARS-CoV-2	56	23.4429	23.3-23.6	23.5	0.72334	22.0-24.9			Xpert Xpress SARS-CoV-2	56	26.64	26.4-26.8	26.6	0.733	25.2-28.1
ORF1ab	COBAS SARS-CoV-2 Test	49	22.149	21.9-22.4	22.1	0.750867	20.6-23.7		ORF1ab	COBAS SARS-CoV-2 Test	49	25.25	25.1-25.4	25.2	0.685	23.9-26.6
RdRP gene	Allplex 2019 n-CoV Assay	32	22.6	22.1-23.1	22.5	1.38098	19.8-25.4		RdRP gene	Allplex 2019 n-CoV Assay	32	25.99	25.5-26.5	25.65	1.437	23.1-28.9
	Allplex SARS-CoV-2/FluA/FluB/RSV Assay	27	21.6333	20.9-22.3	21.6	1.86527	17.9-25.4			Allplex SARS-CoV-2/FluA/FluB/RSV Assay	27	24.83	24.2-25.5	25.3	1.73	21.4-28.3
	IN-HOUSE	17	23.0882	22.0-24.2	22.2	2.32483	18.4-27.7			IN-HOUSE	17	26.25	25.1-27.4	25.6	2.322	21.6-30.9
	LightMix Modular Wuhan CoV RdRP-gene	24	26.3125	25.3-27.3	25.95	2.51868	21.3-31.3			LightMix Modular Wuhan CoV RdRP-gene	24	29.77	28.7-30.8	28.95	2.685	24.4-35.1
S gene	Allplex SARS-CoV-2/FluA/FluB/RSV Assay	29	20.7966	20.1-21.5	20.3	1.8409	17.1-24.5		S gene	Allplex SARS-CoV-2/FluA/FluB/RSV Assay	29	23.89	23.2-24.5	23.7	1.792	20.3-27.5
	RealStar SARS-CoV-2 RT-PCR Kit 1.0	49	21.4265	21.0-21.9	21.3	1.6101	18.2-24.6			RealStar SARS-CoV-2 RT-PCR Kit 1.0	49	24.48	24.0-25.0	24.4	1.707	21.1-27.9
Basic statistics of Ct-difference of both samples per gene region
Gene Region	Testkit	N	Mean	95 %-CI	Median	SD	+/- 2 SD
E gene	Allplex 2019 n-CoV Assay	33	3.25	2.6-3.9	3.3	0.352	2.5-4.0
	ampliCube Coronavirus SARS-CoV-2	15	3.19	1.8-4.5	3.3	0.476	2.2-4.1
	COBAS SARS-CoV-2 Test	38	3.12	2.8-3.4	3.1	0.344	2.4-3.8
	IN-HOUSE	23	3.23	1.8-4.7	3.2	0.395	2.4-4.0
	LightMix Modular SARS and Wuhan CoV E-gene	24	3.28	2.1-4.4	3.3	0.293	2.7-3.9
	LightMix Sarbeco E-gene	22	3.14	1.9-4.4	3.15	0.339	2.5-3.8
	RealStar SARS-CoV-2 RT-PCR Kit 1.0	50	3.14	2.4-3.9	3.1	0.312	2.5-3.8
	RIDA GENE SARS-CoV-2	68	3.25	2.4-4.1	3.2	0.613	2.0-4.5
	Xpert Xpress SARS-CoV-2	51	3.11	2.9-3.4	3.1	0.352	2.4-3.8
N gene	Allplex 2019 n-CoV Assay	33	3.3	2.7-3.9	3.3	0.328	2.6-4.0
	Allplex SARS-CoV-2/FluA/FluB/RSV Assay	27	3.09	2.3-3.9	3.1	0.839	1.4-4.8
	BD SARS-CoV-2	33	3.16	2.6-3.7	3.2	0.623	1.9-4.4
	IN-HOUSE	25	3.14	2.0-4.3	3.2	0.314	2.5-3.8
	Xpert Xpress SARS-CoV-2	56	3.2	2.9-3.5	3.2	0.348	2.5-3.9
ORF1ab	COBAS SARS-CoV-2 Test	49	3.1	2.8-3.4	3.1	0.32	2.5-3.7
RdRP gene	Allplex 2019 n-CoV Assay	32	3.39	2.7-4.1	3.4	0.345	2.7-4.1
	Allplex SARS-CoV-2/FluA/FluB/RSV Assay	27	3.2	2.2-4.2	3.3	0.77	1.7-4.7
	IN-HOUSE	17	3.16	1.5-4.9	3.2	0.408	2.3-4.0
	LightMix Modular Wuhan CoV RdRP-gene	24	3.45	1.9-5.0	3.4	0.48	2.5-4.4
S gene	Allplex SARS-CoV-2/FluA/FluB/RSV Assay	29	3.1	2.1-4.1	3.2	0.591	1.9-4.3
	RealStar SARS-CoV-2 RT-PCR Kit 1.0	49	3.05	2.4-3.7	3.1	0.49	2.1-4.0
Basic Statistics for fully automated systems and in house tests per gene region
A		RM 1							B)		RM 2
Gene-Region	System	N	Mean	95 %-CI	Median	SD	+/- 2 SD		Gene-Region	System	N	Mean	95 %-CI	Median	SD	+/- 2 SD
E gene	automated	101	22.31	21.7-22.5	21.6	2.252	18.4-25.8		E gene	automated	99	25.34	24.8-25.5	24.7	2.282	21.4-28.9
	in house	21	23.42	22.3-24.5	23.2	2.525	18.4-28.5			in house	21	26.65	25.7-27.6	26.4	2.312	22.0-31.3
N gene	automated	130	22.31	22.-22.7	23.05	2.015	18.3-26.3		N gene	automated	130	25.53	25.2-25.9	26.3	2.028	21.5-29.6
	in house	24	22.73	22.-23.5	22.3	1.899	18.9-26.5			in house	24	25.88	25.1-26.6	25.7	1.873	22.1-29.6
